# Supplementary material for: (Z)-1-[4-Fluoro-2-(pyrrolidin-1-yl)phen­yl]-3-phenyl-2-(1H-1,2,4-triazol-1-yl)prop-2-en-1-one
Source: Acta Crystallogr Sect E Struct Rep Online. 2012 May 5;68(Pt 6):o1642. doi: 10.1107/S1600536812018454 (PMC3379244; doi:10.1107/S1600536812018454)
Supplement: Supplementary file 1 [file e-68-o1642-sup1.cif]

##############################################################################
#                                                                            #
# This CIF contains the data in a paper accepted for publication in          #
# Acta Crystallographica Section E. It conforms to the requirements of       #
# Notes for Authors for Acta Crystallographica Section E, and has been       #
# peer reviewed under the auspices of the IUCr Commission on Journals.       #
#                                                                            #
# Full details of the Crystallographic Information File format               #
# are given in the paper "The Crystallographic Information File (CIF):       #
# a New Standard Archive File for Crystallography" by S. R. Hall, F. H.      #
# Allen and I. D. Brown [Acta Cryst. (1991), A47, 655-685].                  #
#                                                                            #
# The current version of the core CIF dictionary is obtainable from          #
# ftp://ftp.iucr.org/pub/cif_core.dic.                                       #
#                                                                            #
# Software is freely available for graphical display of the structure(s)     #
# in this CIF. For information consult the CIF software page                 #
# http://www.iucr.org/resources/cif/software.                                #
#                                                                            #
# This file may be used for bona fide research purposes within the           #
# scientific community so long as proper attribution is given to the journal # 
# article from which it was obtained.                                        #
#                                                                            #
##############################################################################
data_global
_audit_creation_method     'form.cif (version 2.0)'
_journal_data_validation_number     ?
_journal_date_recd_electronic     2012-03-05
_journal_date_accepted     2012-04-25
_journal_name_full     'Acta Crystallographica, Section E'
_journal_year     2012
_journal_volume     68
_journal_issue      6
_journal_page_first     o1642
_journal_page_last     o1642
_journal_paper_category     QO
_journal_paper_doi     10.1107/S1600536812018454
_journal_coeditor_code     LH5432
_publ_contact_author_name     'Prof. Zhou, Cheng-He'
_publ_contact_author_address
;
Laboratory of Bioorganic & Medicinal Chemistry
School of Chemistry and Chemical Engineering
Southwest University
Chongqing 400715,
People's Republic of China
;
_publ_contact_author_email     'zhouch@swu.edu.cn'
_publ_contact_author_fax     '0086-023-68254967'
_publ_contact_author_phone     '0086-023-68254967'
_publ_section_title
;\
(<i>Z</i>)-1-[4-Fluoro-2-(pyrrolidin-1-yl)phenyl]-3-phenyl-2-(1<i>H</i>-1,2,4-\
triazol-1-yl)prop-2-en-1-one
;
loop_
    _publ_author_name
    _publ_author_footnote
    _publ_author_address
    'Wen, Qin-Mei' .
;
Laboratory of Bioorganic & Medicinal Chemistry
School of Chemistry and Chemical Engineering
Southwest University
Chongqing 400715,
People's Republic of China
;
    'Yin, Ben-Tao' .
;
Laboratory of Bioorganic & Medicinal Chemistry
School of Chemistry and Chemical Engineering
Southwest University
Chongqing 400715,
People's Republic of China
;
    'Yan, Cong-Yan' .
;
Laboratory of Bioorganic & Medicinal Chemistry
School of Chemistry and Chemical Engineering
Southwest University
Chongqing 400715,
People's Republic of China
;
    'Zhou, Cheng-He' .
;
Laboratory of Bioorganic & Medicinal Chemistry
School of Chemistry and Chemical Engineering
Southwest University
Chongqing 400715,
People's Republic of China
;
_publ_section_synopsis     .
data_I
_audit_creation_method     SHELXL-97
_chemical_name_systematic
;
(<i>Z</i>)-1-[4-Fluoro-2-(pyrrolidin-1-yl)phenyl]-3-phenyl-
2-(1<i>H</i>-1,2,4-triazol-1-yl)prop-2-en-1-one
;
_chemical_name_common     ?
_chemical_formula_moiety     'C21 H19 F N4 O'
_chemical_formula_sum     'C21 H19 F N4 O'
_chemical_formula_iupac     'C21 H19 F N4 O'
_chemical_formula_weight     362.40
_chemical_melting_point     ?
_symmetry_cell_setting     monoclinic
_symmetry_space_group_name_H-M     'P 21/c'
_symmetry_space_group_name_Hall     '-P 2ybc'
loop_
    _symmetry_equiv_pos_as_xyz
    'x, y, z'
    '-x, y+1/2, -z+1/2'
    '-x, -y, -z'
    'x, -y-1/2, z-1/2'
_cell_length_a     11.217(2)
_cell_length_b     10.067(2)
_cell_length_c     15.793(3)
_cell_angle_alpha     90.00
_cell_angle_beta     94.47(3)
_cell_angle_gamma     90.00
_cell_volume     1778.0(6)
_cell_formula_units_Z     4
_cell_measurement_reflns_used     ?
_cell_measurement_theta_min     2.250
_cell_measurement_theta_max     27.737
_cell_measurement_temperature     173(2)
_exptl_crystal_description     plate
_exptl_crystal_colour     yellow
_exptl_crystal_size_max     0.30
_exptl_crystal_size_mid     0.08
_exptl_crystal_size_min     0.03
_exptl_crystal_density_diffrn     1.354
_exptl_crystal_density_meas     ?
_exptl_crystal_density_method     'not measured'
_exptl_crystal_F_000     760
_exptl_absorpt_coefficient_mu     0.094
_exptl_absorpt_correction_type     multi-scan
_exptl_absorpt_process_details     '(SADABS; Sheldrick, 1996)'
_exptl_absorpt_correction_T_min     0.9725
_exptl_absorpt_correction_T_max     0.9972
_exptl_special_details     ?
_diffrn_ambient_temperature     173(2)
_diffrn_radiation_type     MoK\a
_diffrn_radiation_wavelength     0.71073
_diffrn_radiation_source     'fine-focus sealed tube'
_diffrn_radiation_monochromator     graphite
_diffrn_measurement_device_type     'Bruker SMART CCD'
_diffrn_measurement_method     '\f and \w scans'
_diffrn_detector_area_resol_mean     ?
_diffrn_reflns_number     13447
_diffrn_reflns_av_R_equivalents     0.0582
_diffrn_reflns_av_sigmaI/netI     0.0529
_diffrn_reflns_theta_min     3.05
_diffrn_reflns_theta_max     26.00
_diffrn_reflns_theta_full     26.00
_diffrn_measured_fraction_theta_max     0.973
_diffrn_measured_fraction_theta_full     0.973
_diffrn_reflns_limit_h_min     -13
_diffrn_reflns_limit_h_max     13
_diffrn_reflns_limit_k_min     -11
_diffrn_reflns_limit_k_max     12
_diffrn_reflns_limit_l_min     -19
_diffrn_reflns_limit_l_max     19
_diffrn_standards_number     ?
_diffrn_standards_interval_count     ?
_diffrn_standards_interval_time     ?
_diffrn_standards_decay_%     ?
_refine_special_details
;
Refinement of <i>F</i>^2^ against ALL reflections. The weighted <i>R</i>-factor
<i>wR</i> and goodness of fit <i>S</i> are based on <i>F</i>^2^, conventional
<i>R</i>-factors <i>R</i> are based on <i>F</i>, with <i>F</i> set to zero for
negative <i>F</i>^2^. The threshold expression of <i>F</i>^2^ >
\s(<i>F</i>^2^) is used only for calculating <i>R</i>-factors(gt) <i>etc</i>.
and is not relevant to the choice of reflections for refinement.
<i>R</i>-factors based on <i>F</i>^2^ are statistically about twice as large
as those based on <i>F</i>, and <i>R</i>- factors based on ALL data will be
even larger.
;
_reflns_number_total     3403
_reflns_number_gt     2341
_reflns_threshold_expression     I>2\s(I)
_refine_ls_structure_factor_coef     Fsqd
_refine_ls_matrix_type     full
_refine_ls_R_factor_all     0.0779
_refine_ls_R_factor_gt     0.0478
_refine_ls_wR_factor_gt     0.1046
_refine_ls_wR_factor_ref     0.1184
_refine_ls_goodness_of_fit_ref     1.048
_refine_ls_restrained_S_all     1.057
_refine_ls_number_reflns     3403
_refine_ls_number_parameters     321
_refine_ls_number_restraints     2
_refine_ls_hydrogen_treatment     refall
_refine_ls_weighting_scheme     calc
_refine_ls_weighting_details
                 'calc w=1/[\s^2^(Fo^2^)+(0.0576P)^2^] where P=(Fo^2^+2Fc^2^)/3'
_atom_sites_solution_hydrogens     geom
_atom_sites_solution_primary     direct
_atom_sites_solution_secondary     difmap
_refine_ls_shift/su_max     0.000
_refine_ls_shift/su_mean     0.000
_refine_diff_density_max     0.233
_refine_diff_density_min     -0.188
_refine_ls_extinction_method     'SHELXL97 (Sheldrick, 2008)'
_refine_ls_extinction_coef     0.0075(13)
_refine_ls_extinction_expression
                                  'Fc^*^=kFc[1+0.001xFc^2^\l^3^/sin(2\q)]^-1/4^'
loop_
    _atom_type_symbol
    _atom_type_description
    _atom_type_scat_dispersion_real
    _atom_type_scat_dispersion_imag
    _atom_type_scat_source
    'C' 'C' 0.0033 0.0016
                         'International Tables Vol C Tables 4.2.6.8 and 6.1.1.4'
    'H' 'H' 0.0000 0.0000
                         'International Tables Vol C Tables 4.2.6.8 and 6.1.1.4'
    'N' 'N' 0.0061 0.0033
                         'International Tables Vol C Tables 4.2.6.8 and 6.1.1.4'
    'O' 'O' 0.0106 0.0060
                         'International Tables Vol C Tables 4.2.6.8 and 6.1.1.4'
    'F' 'F' 0.0171 0.0103
                         'International Tables Vol C Tables 4.2.6.8 and 6.1.1.4'
_computing_data_collection     'SMART (Bruker, 1997)'
_computing_cell_refinement     'SAINT (Bruker, 1997)'
_computing_data_reduction     'SAINT (Bruker, 1997)'
_computing_structure_solution     'SHELXS97 (Sheldrick, 2008)'
_computing_structure_refinement     'SHELXL97 (Sheldrick, 2008)'
_computing_molecular_graphics     'PLATON (Spek, 2009)'
_computing_publication_material     'SHELXTL (Sheldrick, 2008)'
loop_
    _atom_site_type_symbol
    _atom_site_label
    _atom_site_fract_x
    _atom_site_fract_y
    _atom_site_fract_z
    _atom_site_U_iso_or_equiv
    _atom_site_adp_type
    _atom_site_calc_flag
    _atom_site_refinement_flags
    _atom_site_occupancy
    _atom_site_symmetry_multiplicity
    _atom_site_disorder_assembly
    _atom_site_disorder_group
    F F1 0.06331(9) 0.07121(12) 0.14879(7) 0.0506(4) Uani d . 1 1 . .
    N N3 0.73647(12) -0.01216(15) 0.27605(9) 0.0291(4) Uani d . 1 1 . .
    O O1 0.54633(11) 0.01888(14) 0.36550(8) 0.0389(4) Uani d . 1 1 . .
    C C8 0.62355(15) -0.06156(19) 0.24237(11) 0.0289(4) Uani d D 1 1 . .
    C C16 0.18387(18) -0.0239(2) 0.25987(13) 0.0340(5) Uani d . 1 1 . .
    C C17 0.29747(16) -0.06191(18) 0.29689(11) 0.0290(4) Uani d . 1 1 . .
    C C12 0.39893(16) -0.02771(18) 0.25277(11) 0.0290(4) Uani d . 1 1 . .
    N N2 0.76525(14) 0.11901(16) 0.27051(10) 0.0378(4) Uani d . 1 1 . .
    N N4 0.30375(13) -0.13062(16) 0.37147(9) 0.0320(4) Uani d . 1 1 . .
    C C13 0.38080(18) 0.02722(19) 0.17088(12) 0.0336(5) Uani d . 1 1 . .
    C C6 0.70879(16) -0.19160(19) 0.12221(11) 0.0291(4) Uani d . 1 1 . .
    C C11 0.52247(16) -0.02255(19) 0.29265(12) 0.0306(5) Uani d . 1 1 . .
    C C7 0.61641(17) -0.14582(19) 0.17621(11) 0.0312(5) Uani d . 1 1 . .
    C C3 0.87605(18) -0.2952(2) 0.01763(12) 0.0369(5) Uani d D 1 1 . .
    N N1 0.91459(14) 0.00330(19) 0.34166(10) 0.0422(5) Uani d . 1 1 . .
    C C5 0.68283(18) -0.3030(2) 0.07170(11) 0.0324(5) Uani d . 1 1 . .
    C C2 0.90214(18) -0.1816(2) 0.06478(12) 0.0369(5) Uani d D 1 1 . .
    C C1 0.82010(17) -0.1292(2) 0.11679(12) 0.0330(5) Uani d D 1 1 . .
    C C15 0.17490(16) 0.0344(2) 0.18190(13) 0.0363(5) Uani d . 1 1 . .
    C C18 0.19584(18) -0.1755(2) 0.41003(13) 0.0387(5) Uani d . 1 1 . .
    C C10 0.82587(17) -0.0775(2) 0.31872(12) 0.0354(5) Uani d . 1 1 . .
    C C9 0.87283(19) 0.1214(2) 0.31018(13) 0.0406(5) Uani d . 1 1 . .
    C C14 0.26982(18) 0.0594(2) 0.13393(14) 0.0365(5) Uani d . 1 1 . .
    C C4 0.76540(19) -0.3541(2) 0.01975(12) 0.0365(5) Uani d . 1 1 . .
    C C21 0.40905(18) -0.2063(2) 0.40537(14) 0.0392(5) Uani d . 1 1 . .
    C C20 0.3575(2) -0.3164(2) 0.45719(15) 0.0446(6) Uani d . 1 1 . .
    C C19 0.2455(2) -0.2535(3) 0.48764(15) 0.0477(6) Uani d . 1 1 . .
    H H15 0.5351(16) -0.1852(18) 0.1620(10) 0.031(5) Uiso d . 1 1 . .
    H H23 0.1166(17) -0.0388(19) 0.2867(12) 0.038(6) Uiso d . 1 1 . .
    H H3A 0.4540(15) -0.2398(18) 0.3554(11) 0.037(5) Uiso d . 1 1 . .
    H H5 0.2578(17) 0.1005(19) 0.0796(12) 0.042(6) Uiso d . 1 1 . .
    H H12 0.6041(17) -0.3451(19) 0.0728(11) 0.036(5) Uiso d . 1 1 . .
    H H7 0.8209(17) -0.174(2) 0.3276(12) 0.044(6) Uiso d . 1 1 . .
    H H8A 0.1441(17) -0.096(2) 0.4266(11) 0.043(6) Uiso d . 1 1 . .
    H H2A 0.3393(17) -0.396(2) 0.4217(12) 0.044(6) Uiso d . 1 1 . .
    H H18 0.4500(16) 0.0451(18) 0.1429(12) 0.037(5) Uiso d . 1 1 . .
    H H6 0.9173(18) 0.205(2) 0.3160(12) 0.048(6) Uiso d . 1 1 . .
    H H4 0.7450(17) -0.432(2) -0.0150(12) 0.041(6) Uiso d . 1 1 . .
    H H14 0.9352(18) -0.332(2) -0.0180(11) 0.047(6) Uiso d . 1 1 . .
    H H11 0.9777(18) -0.1339(19) 0.0632(11) 0.039(5) Uiso d . 1 1 . .
    H H8B 0.1457(18) -0.2321(19) 0.3678(12) 0.046(6) Uiso d . 1 1 . .
    H H10 0.8385(17) -0.0451(19) 0.1478(12) 0.044(6) Uiso d . 1 1 . .
    H H3B 0.4656(19) -0.144(2) 0.4417(13) 0.057(7) Uiso d . 1 1 . .
    H H1A 0.1847(19) -0.322(2) 0.5052(13) 0.060(7) Uiso d . 1 1 . .
    H H2B 0.4184(19) -0.346(2) 0.5040(12) 0.049(6) Uiso d . 1 1 . .
    H H1B 0.267(2) -0.193(2) 0.5352(14) 0.068(8) Uiso d . 1 1 . .
loop_
    _atom_site_aniso_label
    _atom_site_aniso_U_11
    _atom_site_aniso_U_22
    _atom_site_aniso_U_33
    _atom_site_aniso_U_12
    _atom_site_aniso_U_13
    _atom_site_aniso_U_23
    F1 0.0285(7) 0.0611(9) 0.0608(8) 0.0060(6) -0.0043(6) 0.0095(6)
    N3 0.0224(8) 0.0345(10) 0.0308(8) -0.0006(7) 0.0053(7) -0.0009(7)
    O1 0.0283(8) 0.0522(10) 0.0372(8) -0.0007(7) 0.0075(6) -0.0078(7)
    C8 0.0218(10) 0.0320(11) 0.0329(10) 0.0000(8) 0.0030(8) 0.0016(9)
    C16 0.0223(10) 0.0366(12) 0.0439(12) -0.0043(9) 0.0078(9) -0.0025(10)
    C17 0.0254(10) 0.0299(11) 0.0322(10) -0.0002(8) 0.0048(8) -0.0047(8)
    C12 0.0236(10) 0.0302(11) 0.0337(10) 0.0025(8) 0.0058(8) -0.0019(8)
    N2 0.0318(10) 0.0360(10) 0.0458(10) -0.0048(8) 0.0035(8) -0.0013(8)
    N4 0.0231(8) 0.0370(10) 0.0367(9) 0.0018(7) 0.0083(7) -0.0001(7)
    C13 0.0277(11) 0.0356(12) 0.0387(11) -0.0006(9) 0.0098(10) 0.0000(9)
    C6 0.0257(10) 0.0330(11) 0.0288(10) 0.0029(9) 0.0035(8) 0.0026(8)
    C11 0.0268(10) 0.0327(11) 0.0329(11) 0.0002(9) 0.0066(9) 0.0015(9)
    C7 0.0235(10) 0.0355(12) 0.0355(11) -0.0020(9) 0.0070(9) 0.0044(9)
    C3 0.0363(12) 0.0447(13) 0.0306(10) 0.0121(10) 0.0084(9) 0.0003(10)
    N1 0.0268(9) 0.0613(13) 0.0389(10) -0.0053(9) 0.0053(8) 0.0048(9)
    C5 0.0337(11) 0.0331(12) 0.0308(10) -0.0020(10) 0.0042(9) 0.0042(9)
    C2 0.0249(11) 0.0521(14) 0.0341(11) 0.0002(10) 0.0048(9) 0.0006(10)
    C1 0.0272(11) 0.0398(12) 0.0325(10) 0.0008(9) 0.0060(9) -0.0008(10)
    C15 0.0219(10) 0.0383(12) 0.0480(12) 0.0018(9) -0.0028(9) -0.0021(10)
    C18 0.0315(11) 0.0439(14) 0.0429(12) -0.0019(10) 0.0172(10) 0.0001(10)
    C10 0.0260(11) 0.0468(14) 0.0340(11) 0.0029(10) 0.0068(9) 0.0041(10)
    C9 0.0330(12) 0.0464(14) 0.0427(12) -0.0101(11) 0.0049(10) -0.0016(11)
    C14 0.0358(12) 0.0367(12) 0.0371(12) 0.0028(10) 0.0032(10) 0.0045(10)
    C4 0.0436(13) 0.0345(13) 0.0319(11) 0.0027(10) 0.0069(10) -0.0014(10)
    C21 0.0328(12) 0.0448(14) 0.0409(12) 0.0070(11) 0.0086(10) 0.0048(11)
    C20 0.0460(14) 0.0441(15) 0.0447(13) 0.0036(12) 0.0099(11) 0.0071(12)
    C19 0.0506(15) 0.0478(15) 0.0471(13) -0.0030(12) 0.0187(12) 0.0058(12)
_geom_special_details
;
All e.s.d.'s (except the e.s.d. in the dihedral angle between two l.s. planes)
are estimated using the full covariance matrix. The cell e.s.d.'s are taken
into account individually in the estimation of e.s.d.'s in distances, angles
and torsion angles; correlations between e.s.d.'s in cell parameters are only
used when they are defined by crystal symmetry. An approximate (isotropic)
treatment of cell e.s.d.'s is used for estimating e.s.d.'s involving l.s.
planes.
;
loop_
    _geom_bond_atom_site_label_1
    _geom_bond_atom_site_label_2
    _geom_bond_site_symmetry_2
    _geom_bond_distance
    _geom_bond_publ_flag
    F1 C15 . 1.370(2) ?
    N3 C10 . 1.337(2) ?
    N3 N2 . 1.364(2) ?
    N3 C8 . 1.425(2) ?
    O1 C11 . 1.233(2) ?
    C8 C7 . 1.343(3) ?
    C8 C11 . 1.487(2) ?
    C16 C15 . 1.361(3) ?
    C16 C17 . 1.413(3) ?
    C16 H23 . 0.906(19) ?
    C17 N4 . 1.363(2) ?
    C17 C12 . 1.422(2) ?
    C12 C13 . 1.407(3) ?
    C12 C11 . 1.478(3) ?
    N2 C9 . 1.316(3) ?
    N4 C18 . 1.468(2) ?
    N4 C21 . 1.471(2) ?
    C13 C14 . 1.372(3) ?
    C13 H18 . 0.940(19) ?
    C6 C5 . 1.394(3) ?
    C6 C1 . 1.406(3) ?
    C6 C7 . 1.467(2) ?
    C7 H15 . 1.004(18) ?
    C3 C4 . 1.378(3) ?
    C3 C2 . 1.384(3) ?
    C3 H14 . 0.974(19) ?
    N1 C10 . 1.314(3) ?
    N1 C9 . 1.358(3) ?
    C5 C4 . 1.383(3) ?
    C5 H12 . 0.980(19) ?
    C2 C1 . 1.385(3) ?
    C2 H11 . 0.976(19) ?
    C1 H10 . 0.99(2) ?
    C15 C14 . 1.377(3) ?
    C18 C19 . 1.524(3) ?
    C18 H8A . 1.03(2) ?
    C18 H8B . 1.01(2) ?
    C10 H7 . 0.98(2) ?
    C9 H6 . 0.98(2) ?
    C14 H5 . 0.954(19) ?
    C4 H4 . 0.98(2) ?
    C21 C20 . 1.519(3) ?
    C21 H3A . 1.026(18) ?
    C21 H3B . 1.03(2) ?
    C20 C19 . 1.519(3) ?
    C20 H2A . 0.99(2) ?
    C20 H2B . 1.01(2) ?
    C19 H1A . 1.03(2) ?
    C19 H1B . 0.98(2) ?
loop_
    _geom_angle_atom_site_label_1
    _geom_angle_atom_site_label_2
    _geom_angle_atom_site_label_3
    _geom_angle_site_symmetry_1
    _geom_angle_site_symmetry_3
    _geom_angle
    _geom_angle_publ_flag
    C10 N3 N2 . . 109.69(16) ?
    C10 N3 C8 . . 128.79(17) ?
    N2 N3 C8 . . 121.47(15) ?
    C7 C8 N3 . . 120.55(16) ?
    C7 C8 C11 . . 125.48(17) ?
    N3 C8 C11 . . 113.65(15) ?
    C15 C16 C17 . . 119.48(19) ?
    C15 C16 H23 . . 119.3(12) ?
    C17 C16 H23 . . 121.2(12) ?
    N4 C17 C16 . . 118.64(16) ?
    N4 C17 C12 . . 123.83(16) ?
    C16 C17 C12 . . 117.52(17) ?
    C13 C12 C17 . . 118.80(17) ?
    C13 C12 C11 . . 116.20(16) ?
    C17 C12 C11 . . 124.01(16) ?
    C9 N2 N3 . . 101.55(17) ?
    C17 N4 C18 . . 121.73(16) ?
    C17 N4 C21 . . 124.29(15) ?
    C18 N4 C21 . . 110.76(15) ?
    C14 C13 C12 . . 123.04(19) ?
    C14 C13 H18 . . 120.7(11) ?
    C12 C13 H18 . . 116.2(11) ?
    C5 C6 C1 . . 118.15(17) ?
    C5 C6 C7 . . 117.39(17) ?
    C1 C6 C7 . . 124.45(18) ?
    O1 C11 C12 . . 122.52(16) ?
    O1 C11 C8 . . 117.93(16) ?
    C12 C11 C8 . . 119.47(16) ?
    C8 C7 C6 . . 130.44(18) ?
    C8 C7 H15 . . 114.9(10) ?
    C6 C7 H15 . . 114.6(10) ?
    C4 C3 C2 . . 119.69(19) ?
    C4 C3 H14 . . 120.5(12) ?
    C2 C3 H14 . . 119.8(12) ?
    C10 N1 C9 . . 102.06(18) ?
    C4 C5 C6 . . 121.24(19) ?
    C4 C5 H12 . . 119.7(11) ?
    C6 C5 H12 . . 119.1(11) ?
    C3 C2 C1 . . 120.8(2) ?
    C3 C2 H11 . . 122.7(11) ?
    C1 C2 H11 . . 116.5(12) ?
    C2 C1 C6 . . 120.0(2) ?
    C2 C1 H10 . . 119.7(11) ?
    C6 C1 H10 . . 120.2(11) ?
    C16 C15 F1 . . 117.59(17) ?
    C16 C15 C14 . . 124.80(18) ?
    F1 C15 C14 . . 117.60(17) ?
    N4 C18 C19 . . 103.35(17) ?
    N4 C18 H8A . . 111.4(10) ?
    C19 C18 H8A . . 111.9(10) ?
    N4 C18 H8B . . 109.5(11) ?
    C19 C18 H8B . . 112.8(11) ?
    H8A C18 H8B . . 107.9(15) ?
    N1 C10 N3 . . 110.9(2) ?
    N1 C10 H7 . . 128.5(12) ?
    N3 C10 H7 . . 120.6(12) ?
    N2 C9 N1 . . 115.8(2) ?
    N2 C9 H6 . . 120.1(12) ?
    N1 C9 H6 . . 124.1(12) ?
    C13 C14 C15 . . 115.96(19) ?
    C13 C14 H5 . . 123.1(12) ?
    C15 C14 H5 . . 120.9(12) ?
    C3 C4 C5 . . 120.1(2) ?
    C3 C4 H4 . . 120.3(11) ?
    C5 C4 H4 . . 119.6(11) ?
    N4 C21 C20 . . 104.23(17) ?
    N4 C21 H3A . . 108.6(10) ?
    C20 C21 H3A . . 113.9(10) ?
    N4 C21 H3B . . 109.3(12) ?
    C20 C21 H3B . . 112.6(12) ?
    H3A C21 H3B . . 108.0(15) ?
    C21 C20 C19 . . 103.03(19) ?
    C21 C20 H2A . . 110.8(11) ?
    C19 C20 H2A . . 112.1(12) ?
    C21 C20 H2B . . 110.3(12) ?
    C19 C20 H2B . . 114.9(12) ?
    H2A C20 H2B . . 105.9(17) ?
    C20 C19 C18 . . 102.69(18) ?
    C20 C19 H1A . . 112.8(12) ?
    C18 C19 H1A . . 110.9(12) ?
    C20 C19 H1B . . 110.2(14) ?
    C18 C19 H1B . . 110.3(14) ?
    H1A C19 H1B . . 109.8(18) ?
loop_
    _geom_hbond_atom_site_label_D
    _geom_hbond_atom_site_label_H
    _geom_hbond_atom_site_label_A
    _geom_hbond_site_symmetry_A
    _geom_hbond_distance_DH
    _geom_hbond_distance_HA
    _geom_hbond_distance_DA
    _geom_hbond_angle_DHA
    C5 H12 O1 2_645 0.981(19) 2.435(19) 3.347(2) 154.6(14)
    C16 H23 N1 1_455 0.906(19) 2.525(19) 3.388(3) 159.3(16)
_iucr_refine_instructions_details
;
TITL P in P2(1)/c
CELL 0.71073 11.2169 10.0674 15.793 90 94.467 90
ZERR 4 0.0022 0.002 0.0032 0 0.03 0
LATT 1
SYMM -X,0.5+Y,0.5-Z
SFAC C H N O F
UNIT 84 76 16 4 4
FLAT C1 C8 N19 C3 C2
FLAT C3 C2 C1 C8 N19
L.S. 40
PLAN  0
SIZE 0.3 0.03 0.08
TEMP -100
BOND
fmap 2
anis
acta
OMIT -3 52
WGHT    0.057600
EXTI    0.007481
FVAR       0.17193
F1    5    0.063308    0.071208    0.148795    11.00000    0.02852    0.06113 =
         0.06084    0.00955   -0.00431    0.00596
N3    3    0.736465   -0.012161    0.276054    11.00000    0.02245    0.03445 =
         0.03083   -0.00086    0.00533   -0.00058
O1    4    0.546326    0.018882    0.365499    11.00000    0.02825    0.05219 =
         0.03718   -0.00777    0.00751   -0.00068
C8    1    0.623552   -0.061559    0.242372    11.00000    0.02181    0.03204 =
         0.03290    0.00162    0.00302    0.00002
C16   1    0.183871   -0.023902    0.259871    11.00000    0.02229    0.03659 =
         0.04390   -0.00254    0.00776   -0.00428
C17   1    0.297471   -0.061909    0.296895    11.00000    0.02537    0.02988 =
         0.03225   -0.00471    0.00482   -0.00019
C12   1    0.398925   -0.027713    0.252773    11.00000    0.02363    0.03024 =
         0.03368   -0.00194    0.00578    0.00248
N2    3    0.765247    0.119007    0.270513    11.00000    0.03184    0.03596 =
         0.04582   -0.00130    0.00349   -0.00481
N4    3    0.303746   -0.130623    0.371466    11.00000    0.02309    0.03697 =
         0.03673   -0.00012    0.00827    0.00182
C13   1    0.380802    0.027225    0.170884    11.00000    0.02773    0.03557 =
         0.03874    0.00000    0.00978   -0.00062
C6    1    0.708785   -0.191599    0.122206    11.00000    0.02572    0.03301 =
         0.02883    0.00260    0.00351    0.00294
C11   1    0.522465   -0.022547    0.292652    11.00000    0.02683    0.03268 =
         0.03292    0.00151    0.00657    0.00021
C7    1    0.616408   -0.145817    0.176207    11.00000    0.02350    0.03547 =
         0.03545    0.00441    0.00698   -0.00203
C3    1    0.876046   -0.295233    0.017626    11.00000    0.03631    0.04467 =
         0.03058    0.00029    0.00838    0.01210
N1    3    0.914588    0.003298    0.341660    11.00000    0.02676    0.06128 =
         0.03893    0.00476    0.00528   -0.00527
C5    1    0.682827   -0.303019    0.071704    11.00000    0.03368    0.03309 =
         0.03082    0.00419    0.00418   -0.00195
C2    1    0.902144   -0.181581    0.064780    11.00000    0.02489    0.05205 =
         0.03406    0.00061    0.00482    0.00019
C1    1    0.820098   -0.129157    0.116789    11.00000    0.02717    0.03978 =
         0.03255   -0.00082    0.00602    0.00081
C15   1    0.174901    0.034372    0.181898    11.00000    0.02188    0.03827 =
         0.04801   -0.00207   -0.00279    0.00181
C18   1    0.195839   -0.175469    0.410026    11.00000    0.03155    0.04386 =
         0.04291    0.00008    0.01719   -0.00188
C10   1    0.825871   -0.077531    0.318716    11.00000    0.02598    0.04685 =
         0.03403    0.00407    0.00676    0.00291
C9    1    0.872826    0.121411    0.310183    11.00000    0.03304    0.04642 =
         0.04265   -0.00163    0.00489   -0.01006
C14   1    0.269821    0.059357    0.133928    11.00000    0.03582    0.03668 =
         0.03706    0.00454    0.00321    0.00284
C4    1    0.765401   -0.354051    0.019752    11.00000    0.04356    0.03452 =
         0.03193   -0.00145    0.00694    0.00265
C21   1    0.409047   -0.206290    0.405369    11.00000    0.03279    0.04480 =
         0.04094    0.00485    0.00861    0.00696
C20   1    0.357531   -0.316399    0.457188    11.00000    0.04596    0.04409 =
         0.04468    0.00709    0.00995    0.00356
C19   1    0.245463   -0.253530    0.487635    11.00000    0.05062    0.04777 =
         0.04713    0.00576    0.01870   -0.00295
H15   2    0.535111   -0.185250    0.162022    11.00000    0.03055
H23   2    0.116626   -0.038833    0.286750    11.00000    0.03819
H3A   2    0.453968   -0.239755    0.355406    11.00000    0.03674
H5    2    0.257751    0.100542    0.079556    11.00000    0.04156
H12   2    0.604130   -0.345099    0.072758    11.00000    0.03563
H7    2    0.820933   -0.173950    0.327595    11.00000    0.04436
H8A   2    0.144117   -0.096224    0.426565    11.00000    0.04302
H2A   2    0.339260   -0.395529    0.421711    11.00000    0.04446
H18   2    0.450041    0.045117    0.142913    11.00000    0.03662
H6    2    0.917333    0.205297    0.315968    11.00000    0.04803
H4    2    0.745015   -0.432113   -0.014989    11.00000    0.04067
H14   2    0.935156   -0.331638   -0.017975    11.00000    0.04698
H11   2    0.977695   -0.133867    0.063156    11.00000    0.03880
H8B   2    0.145715   -0.232062    0.367845    11.00000    0.04638
H10   2    0.838499   -0.045075    0.147763    11.00000    0.04370
H3B   2    0.465600   -0.144340    0.441734    11.00000    0.05658
H1A   2    0.184745   -0.322490    0.505171    11.00000    0.05977
H2B   2    0.418419   -0.346268    0.503955    11.00000    0.04946
H1B   2    0.266528   -0.193072    0.535185    11.00000    0.06839
HKLF 4
REM  P in P2(1)/c
REM R1 =  0.0478 for   2341 Fo > 4sig(Fo)  and  0.0779 for all   3403 data
REM    321 parameters refined using      2 restraints
END
WGHT      0.0582      0.0000
REM Highest difference peak  0.233,  deepest hole -0.188,  1-sigma level  0.048
Q1    1   0.3807  0.0236  0.2235  11.00000  0.05    0.23
Q2    1   0.4565 -0.0187  0.2691  11.00000  0.05    0.20
Q3    1   0.5670 -0.0120  0.2573  11.00000  0.05    0.20
Q4    1   0.2194  0.1024  0.1714  11.00000  0.05    0.19
Q5    1   0.3600 -0.0572  0.2694  11.00000  0.05    0.19
Q6    1   0.9762 -0.0155  0.2811  11.00000  0.05    0.18
Q7    1   0.1435  0.0432  0.1719  11.00000  0.05    0.17
Q8    1   0.5820 -0.2986  0.0245  11.00000  0.05    0.17
Q9    1  -0.0195  0.0902  0.2359  11.00000  0.05    0.17
Q10   1   0.1849  0.0289  0.2225  11.00000  0.05    0.17
Q11   1   0.4447 -0.2752  0.5451  11.00000  0.05    0.16
Q12   1   0.2116 -0.2860  0.4851  11.00000  0.05    0.16
Q13   1   0.7513 -0.1489  0.1064  11.00000  0.05    0.16
Q14   1   0.6782  0.0096  0.3126  11.00000  0.05    0.16
Q15   1   0.0534 -0.2827  0.4363  11.00000  0.05    0.16
Q16   1   0.8893  0.0211  0.2313  11.00000  0.05    0.16
Q17   1   0.5061 -0.3044  0.0648  11.00000  0.05    0.15
Q18   1   0.2465 -0.1405  0.3919  11.00000  0.05    0.15
Q19   1   0.4782 -0.2367  0.4860  11.00000  0.05    0.15
Q20   1   0.7887 -0.0182  0.2335  11.00000  0.05    0.15
;
