# Supplementary material for: (Z)-1-[4-Fluoro-2-(pyrrolidin-1-yl)phen­yl]-3-phenyl-2-(1H-1,2,4-triazol-1-yl)prop-2-en-1-one
Source: Acta Crystallogr Sect E Struct Rep Online. 2012 May 5;68(Pt 6):o1642. doi: 10.1107/S1600536812018454 (PMC3379244; doi:10.1107/S1600536812018454)
Supplement: Supplementary file 2 [file e-68-o1642-Isup2.hkl]

# 
# h,k,l, Fc-squared, Fo-squared, sigma(Fo-squared) and status flag 
# 
data_I
_shelx_title ' P in P2(1)/c' 
_shelx_refln_list_code          4 
_shelx_F_calc_maximum      222.17 
_exptl_crystal_F_000       760.00 
_reflns_d_resolution_high  0.8107 
 
loop_ 
 _symmetry_equiv_pos_as_xyz 
 'x, y, z' 
 '-x, y+1/2, -z+1/2' 
 '-x, -y, -z' 
 'x, -y-1/2, z-1/2' 
 
_cell_length_a    11.2169 
_cell_length_b    10.0674 
_cell_length_c    15.7930 
_cell_angle_alpha  90.000 
_cell_angle_beta   94.467 
_cell_angle_gamma  90.000 
 
_shelx_F_squared_multiplier     1.000 
 
loop_ 
 _refln_index_h 
 _refln_index_k 
 _refln_index_l 
 _refln_F_squared_calc 
 _refln_F_squared_meas 
 _refln_F_squared_sigma 
 _refln_observed_status 
   2   0   0    20166.73    20126.17    398.32 o 
   3   0   0     1033.82      828.57     48.39 o 
   4   0   0      852.57      768.62     11.50 o 
   5   0   0       51.73       46.13      5.08 o 
   6   0   0     1409.55     1355.60     26.30 o 
   7   0   0       19.40       22.35      4.80 o 
   8   0   0       91.85       94.93      8.13 o 
   9   0   0     1223.85     1195.32     49.54 o 
  10   0   0      259.12      268.76     20.65 o 
  11   0   0      425.44      450.77     23.67 o 
  12   0   0       35.80       43.30     14.89 o 
   2   1   0     1606.02     1433.35     17.49 o 
   3   1   0      794.88      744.83     12.03 o 
   4   1   0     1088.15     1034.12     11.07 o 
   5   1   0       90.16       92.35      3.37 o 
   6   1   0        9.66        9.86      2.64 o 
   7   1   0        7.28        8.69      3.28 o 
   8   1   0       13.23       16.06      5.03 o 
   9   1   0        9.72       11.69      4.67 o 
  10   1   0      302.84      299.43     12.95 o 
  11   1   0       13.78       11.62      6.50 o 
  12   1   0        4.76        7.10     16.24 o 
  13   1   0        7.80        2.34      9.50 o 
   0   2   0    10216.22    10448.16    140.00 o 
   1   2   0      389.53      349.27      6.06 o 
   2   2   0     1091.42     1043.47     11.21 o 
   3   2   0      873.12      770.59     10.32 o 
   4   2   0      137.98      128.19      3.95 o 
   5   2   0       37.63       47.39      3.42 o 
   6   2   0       63.51       61.58      4.25 o 
   7   2   0       54.06       63.70      4.99 o 
   8   2   0      136.09      131.44      6.88 o 
   9   2   0     1160.05     1196.15     27.58 o 
  10   2   0       56.50       71.51      9.34 o 
  11   2   0      628.02      650.78     22.82 o 
  12   2   0        2.20        4.19      6.34 o 
  13   2   0       47.51       64.92     12.12 o 
   1   3   0     1068.51     1034.98     13.12 o 
   2   3   0       38.69       35.24      3.31 o 
   3   3   0      265.66      237.19      5.58 o 
   4   3   0      698.30      765.06     18.37 o 
   5   3   0      310.34      303.61      7.10 o 
   6   3   0     2989.75     3266.91     45.77 o 
   7   3   0       23.17       28.98      4.32 o 
   8   3   0      117.92      131.95      8.66 o 
   9   3   0      122.11      132.28      9.36 o 
  10   3   0     1125.27     1175.59     29.60 o 
  11   3   0      288.87      297.62     17.40 o 
  12   3   0       17.34       10.40      7.47 o 
  13   3   0       42.51       39.83     10.05 o 
   0   4   0      610.16      592.20     35.45 o 
   1   4   0     1191.83     1123.90     12.34 o 
   2   4   0     1601.56     1595.16     21.06 o 
   3   4   0      180.36      155.33      7.66 o 
   4   4   0        4.99        5.87      2.87 o 
   5   4   0       57.68       50.07      4.25 o 
   6   4   0      237.25      237.21     15.08 o 
   7   4   0       24.46       38.16      5.32 o 
   8   4   0        1.95        1.17      5.42 o 
   9   4   0       63.39       50.61      6.91 o 
  10   4   0        6.21        4.36      5.73 o 
  11   4   0      229.68      184.03     13.70 o 
  12   4   0       39.50       31.36      9.11 o 
  13   4   0       13.07       11.13      8.35 o 
   1   5   0      195.08      193.63      5.36 o 
   2   5   0       86.57       94.69      4.37 o 
   3   5   0        0.61        1.84      3.20 o 
   4   5   0      244.66      246.54     23.84 o 
   5   5   0       45.53       48.38      5.28 o 
   6   5   0       14.86       18.17      4.47 o 
   7   5   0       75.78       83.07      7.81 o 
   8   5   0        4.21        4.05      4.88 o 
   9   5   0       89.06       84.63      8.80 o 
  10   5   0      109.89       85.81     10.90 o 
  11   5   0       19.76       13.62      8.74 o 
  12   5   0        0.49        3.10      8.54 o 
   0   6   0     2099.28     2252.40     91.45 o 
   1   6   0      503.88      512.11     14.22 o 
   2   6   0        7.20       10.24      3.43 o 
   3   6   0      110.51      120.10      6.01 o 
   4   6   0       59.94       65.26      6.25 o 
   5   6   0        7.65       11.93      5.56 o 
   6   6   0        0.01        0.56      5.66 o 
   7   6   0        5.90       12.15      6.06 o 
   8   6   0        0.33        1.83      5.64 o 
   9   6   0       16.27       23.13      7.42 o 
  10   6   0       88.08       85.41     12.52 o 
  11   6   0       89.97       98.48     14.89 o 
  12   6   0        0.31        5.93      7.67 o 
   1   7   0      675.02      744.97     22.81 o 
   2   7   0       10.13        9.87      3.38 o 
   3   7   0      171.34      180.90      7.70 o 
   4   7   0      417.12      415.39     16.68 o 
   5   7   0       48.88       52.85      6.67 o 
   6   7   0      253.71      279.88     23.74 o 
   7   7   0      210.42      192.11     15.97 o 
   8   7   0        0.05        8.41     10.04 o 
   9   7   0      197.54      228.21     29.66 o 
  10   7   0        0.26        4.68      8.50 o 
  11   7   0        9.15       27.75     17.14 o 
   0   8   0       27.80       36.23      9.98 o 
   1   8   0        1.99       -3.82      6.86 o 
   2   8   0        2.04        6.14      5.91 o 
   3   8   0      361.30      375.38     11.75 o 
   4   8   0      227.30      235.96      9.84 o 
   5   8   0       47.26       45.18      8.44 o 
   6   8   0       59.97       43.65      9.68 o 
   7   8   0        1.44       -1.19      5.50 o 
   8   8   0       96.61       99.44     19.82 o 
   9   8   0       61.71       69.69     26.95 o 
  10   8   0       48.86       77.81     30.22 o 
   1   9   0      107.99       98.20     16.65 o 
   2   9   0       70.28       86.23     10.65 o 
   3   9   0        1.85        6.48      7.57 o 
   4   9   0      170.03      169.01     12.63 o 
   5   9   0       12.31       12.77      6.00 o 
   6   9   0      271.06      240.27     31.59 o 
   7   9   0       16.50        7.50      7.10 o 
   8   9   0        2.08       -3.78      6.66 o 
   9   9   0       74.68       67.97     21.68 o 
   1  10   0        9.40       10.07      7.30 o 
   2  10   0       33.37       30.63      9.55 o 
   3  10   0        4.94       11.84      8.15 o 
   4  10   0       13.99        6.41      8.71 o 
   5  10   0      134.52      107.47     20.45 o 
   6  10   0        0.03       -0.62      6.28 o 
   7  10   0       16.01       14.44      8.27 o 
   8  10   0       18.66       11.29      9.55 o 
   1  11   0        8.15       27.32     15.39 o 
   2  11   0        0.55       -1.68     34.17 o 
   3  11   0       99.74      118.48     15.56 o 
   4  11   0       59.90       49.70     11.42 o 
   5  11   0        8.44        5.47      9.54 o 
   6  11   0      124.37      143.02     28.81 o 
   3  12   0        0.26       -2.23     15.38 o 
 -13   1   1       58.50      136.57     46.36 o 
 -12   1   1       15.92       24.51      8.72 o 
 -11   1   1       79.34       58.73      9.77 o 
 -10   1   1        0.45        3.18      5.43 o 
  -9   1   1     2719.34     2763.21    100.69 o 
  -8   1   1     1231.84     1187.00     21.13 o 
  -7   1   1       12.74       13.64      3.62 o 
  -6   1   1      550.75      528.05      9.80 o 
  -5   1   1        3.73        4.59      2.39 o 
  -4   1   1       33.59       28.60      2.37 o 
  -3   1   1      394.87      348.20      4.50 o 
  -2   1   1      114.45      125.14      2.16 o 
   1   1   1      351.22      341.20      4.07 o 
   2   1   1      405.05      337.76      3.13 o 
   3   1   1     1753.52     1620.38     16.23 o 
   4   1   1     2062.72     1898.78     19.85 o 
   5   1   1     1321.59     1328.77     15.15 o 
   6   1   1      476.52      489.60      9.02 o 
   7   1   1      805.13      784.28     15.49 o 
   8   1   1      628.51      620.55     13.20 o 
   9   1   1      144.13      130.03      7.50 o 
  10   1   1       29.44       30.67      7.21 o 
  11   1   1       16.23       15.21      6.09 o 
  12   1   1       54.50       53.39     11.85 o 
  13   1   1        2.47        3.10     14.72 o 
 -13   2   1        0.72       -3.23     14.55 o 
 -12   2   1        7.46        1.65      7.27 o 
 -11   2   1      455.42      434.73     17.55 o 
 -10   2   1      154.00      157.03     12.07 o 
  -9   2   1     1548.38     1499.77     30.91 o 
  -8   2   1        0.31        5.27      3.98 o 
  -7   2   1      420.46      431.76     10.31 o 
  -6   2   1      380.44      359.43     10.62 o 
  -5   2   1      984.32      947.04     14.63 o 
  -4   2   1      209.36      230.92      4.63 o 
  -3   2   1      573.20      534.46      8.47 o 
  -2   2   1        2.54        0.88      1.50 o 
  -1   2   1        2.10        0.37      1.29 o 
   0   2   1     1676.13     1486.43     14.32 o 
   1   2   1     8078.30     7831.63    112.63 o 
   2   2   1     1425.36     1259.04     15.58 o 
   3   2   1       92.42       79.97      2.72 o 
   4   2   1      739.99      786.67     11.71 o 
   5   2   1        4.38        8.49      2.32 o 
   6   2   1     1364.74     1434.58     20.13 o 
   7   2   1       49.11       57.70      6.69 o 
   8   2   1      570.93      570.65     14.14 o 
   9   2   1        0.65        6.64      5.09 o 
  10   2   1     1517.15     1589.06     41.33 o 
  11   2   1        3.22        5.35      9.21 o 
  12   2   1       58.49       37.12      8.79 o 
  13   2   1       15.86       22.62     11.43 o 
 -13   3   1        0.86       -0.08      6.91 o 
 -12   3   1        1.61       14.96      8.54 o 
 -11   3   1      238.95      233.88     16.33 o 
 -10   3   1        1.02        0.14      5.20 o 
  -9   3   1       20.59       26.35      6.25 o 
  -8   3   1      385.22      386.67     13.83 o 
  -7   3   1       18.30       19.31      4.45 o 
  -6   3   1     1361.79     1386.74     29.28 o 
  -5   3   1      524.64      526.28     10.77 o 
  -4   3   1       80.12       84.71      4.84 o 
  -3   3   1        1.79       -0.16      2.13 o 
  -2   3   1      665.33      668.94      9.97 o 
  -1   3   1     2237.28     2101.17     23.43 o 
   0   3   1      122.06       99.22      3.79 o 
   1   3   1      628.25      642.64     11.91 o 
   2   3   1     2807.36     2703.35     52.34 o 
   3   3   1       36.70       34.40      2.82 o 
   4   3   1      441.55      471.73      8.61 o 
   5   3   1     2378.73     2521.05     32.92 o 
   6   3   1      875.80      965.17     17.95 o 
   7   3   1      312.11      302.13      9.40 o 
   8   3   1      407.22      446.24     16.96 o 
   9   3   1       28.05       29.61      5.73 o 
  10   3   1       41.77       44.86      7.28 o 
  11   3   1      686.22      690.63     24.36 o 
  12   3   1        0.55       -0.09      6.79 o 
  13   3   1        0.38       -0.61      7.10 o 
 -13   4   1       17.18       11.66      8.83 o 
 -12   4   1       16.77        9.23      8.37 o 
 -11   4   1      109.39       93.72     11.76 o 
 -10   4   1       39.09       36.71      7.55 o 
  -9   4   1      195.81      205.61     12.40 o 
  -8   4   1       20.08       22.07      6.34 o 
  -7   4   1       50.92       58.02      5.74 o 
  -6   4   1      469.76      491.06     14.13 o 
  -5   4   1        4.92        1.92      3.37 o 
  -4   4   1      130.47      120.22      5.77 o 
  -3   4   1      121.19      113.23      5.95 o 
  -2   4   1      428.97      420.09     15.60 o 
  -1   4   1       19.52       18.39      2.59 o 
   0   4   1      244.97      213.11      4.21 o 
   1   4   1     1859.81     1808.38     24.80 o 
   2   4   1      103.47       94.23      4.63 o 
   3   4   1       20.80       19.04      5.05 o 
   4   4   1      759.98      755.23     15.08 o 
   5   4   1       26.23       34.08      4.59 o 
   6   4   1      438.98      449.15     10.57 o 
   7   4   1        0.07        2.01      3.84 o 
   8   4   1      165.08      152.56      8.71 o 
   9   4   1      169.86      171.70     15.03 o 
  10   4   1        2.47        8.38      5.83 o 
  11   4   1       26.12       27.16      7.57 o 
  12   4   1       30.87       22.26      8.13 o 
 -12   5   1       14.86       19.16      9.16 o 
 -11   5   1       41.11       35.91      9.80 o 
 -10   5   1      108.78      104.04     10.76 o 
  -9   5   1       32.50       30.37      7.67 o 
  -8   5   1      418.97      434.85     15.62 o 
  -7   5   1       18.51       17.30      5.07 o 
  -6   5   1     1671.58     1755.65     34.06 o 
  -5   5   1     1743.13     1833.91     36.35 o 
  -4   5   1     2245.79     2357.17     45.28 o 
  -3   5   1      162.13      177.36     14.61 o 
  -2   5   1      123.53      127.78      6.50 o 
  -1   5   1       65.99       64.84      3.25 o 
   0   5   1      583.99      576.81     12.38 o 
   1   5   1      167.75      141.26      8.79 o 
   2   5   1      483.10      495.20     10.89 o 
   3   5   1      205.99      232.70      6.25 o 
   4   5   1     2001.83     2027.77     55.20 o 
   5   5   1     1386.76     1451.43     31.79 o 
   6   5   1      728.11      764.71     28.62 o 
   7   5   1       15.67       18.56      5.02 o 
   8   5   1        0.24       -0.50      4.50 o 
   9   5   1        0.03       -3.62      5.10 o 
  10   5   1       63.98       59.07      8.84 o 
  11   5   1        1.98        3.13      6.03 o 
  12   5   1        2.27        2.81      7.27 o 
 -12   6   1        2.64        1.60     11.35 o 
 -11   6   1       96.44       86.69     14.70 o 
 -10   6   1        0.22        4.94      6.84 o 
  -9   6   1        3.30        0.55      6.23 o 
  -8   6   1      272.51      265.01     15.27 o 
  -7   6   1       22.85       28.09      6.64 o 
  -6   6   1       22.21       19.64      6.52 o 
  -5   6   1      574.93      558.14     19.05 o 
  -4   6   1        9.33        9.59      4.45 o 
  -3   6   1       38.90       51.56      5.80 o 
  -2   6   1      214.71      221.85      8.03 o 
  -1   6   1       21.83       26.52      2.85 o 
   0   6   1      244.18      268.43      7.73 o 
   1   6   1       12.98       16.15      5.59 o 
   2   6   1       32.98       29.98      5.08 o 
   3   6   1      203.05      211.41      8.09 o 
   4   6   1      197.65      211.09      7.41 o 
   5   6   1      396.38      393.03     29.01 o 
   6   6   1      256.02      230.82     22.43 o 
   7   6   1       84.35       85.21      8.50 o 
   8   6   1      120.48      105.16     10.23 o 
   9   6   1       38.70       41.97      7.57 o 
  10   6   1      135.45      126.70     17.97 o 
  11   6   1       25.48       37.08     10.65 o 
  12   6   1        8.42       10.93      9.77 o 
 -11   7   1        0.31        4.36     18.81 o 
 -10   7   1       68.05       81.44     13.08 o 
  -9   7   1       24.64       29.53      8.23 o 
  -8   7   1       19.52       17.52      9.17 o 
  -7   7   1      140.68      123.00     11.92 o 
  -6   7   1      515.65      541.05     17.31 o 
  -5   7   1      128.58      148.05      9.82 o 
  -4   7   1      920.01      936.86     25.04 o 
  -3   7   1       80.86       80.26      6.86 o 
  -2   7   1       10.86        5.84      3.62 o 
  -1   7   1      411.98      439.85     16.11 o 
   0   7   1      120.13      119.72      6.37 o 
   1   7   1      201.91      212.43     13.44 o 
   2   7   1       58.22       67.22      8.70 o 
   3   7   1        1.96        3.70      2.78 o 
   4   7   1       73.18       70.40      5.22 o 
   5   7   1     1272.75     1358.78     27.12 o 
   6   7   1        1.70        2.30      5.30 o 
   7   7   1        0.06        3.34      6.13 o 
   8   7   1        1.33        3.36      7.47 o 
   9   7   1        7.79       17.58      7.76 o 
  10   7   1       17.06       45.78     44.15 o 
  11   7   1       45.79       62.29     18.97 o 
 -10   8   1        6.28       23.59     19.01 o 
  -9   8   1       18.58        2.45      6.19 o 
  -8   8   1       12.05        5.10      6.36 o 
  -7   8   1        0.14       -3.86      6.24 o 
  -6   8   1       61.31       30.66      8.53 o 
  -5   8   1      127.94      135.64     11.01 o 
  -4   8   1        0.66        6.22      4.47 o 
  -3   8   1       41.63       43.55      6.46 o 
  -2   8   1        0.01        2.23      3.80 o 
  -1   8   1       41.40       40.72      6.99 o 
   0   8   1      177.24      186.58      8.64 o 
   1   8   1       51.78       63.16     10.01 o 
   2   8   1       21.32       19.13      8.47 o 
   3   8   1        7.55        8.32      5.17 o 
   4   8   1       42.82       42.57      6.62 o 
   5   8   1       34.78       36.77      5.04 o 
   6   8   1        1.14        4.87      5.28 o 
   7   8   1      105.23      101.33     12.49 o 
   8   8   1       13.57       10.40     10.23 o 
   9   8   1        1.76       -4.11     19.28 o 
  10   8   1       86.76       50.20     24.11 o 
  -9   9   1        0.38        6.07      8.19 o 
  -8   9   1        2.54        8.83      8.87 o 
  -7   9   1        4.87       12.12      7.14 o 
  -6   9   1      210.97      217.91     28.78 o 
  -5   9   1       31.17       32.91      6.92 o 
  -4   9   1       12.17       10.20      5.47 o 
  -3   9   1       31.71       24.30      5.85 o 
  -2   9   1      290.32      301.32     27.69 o 
  -1   9   1      177.38      186.27     19.03 o 
   0   9   1      189.29      159.14     17.21 o 
   1   9   1      210.29      207.80     16.48 o 
   2   9   1       31.64       31.83      8.63 o 
   3   9   1      220.27      238.33     14.62 o 
   4   9   1       97.61       88.65     21.08 o 
   5   9   1      567.48      597.13     23.55 o 
   6   9   1        2.60       -0.98      4.54 o 
   7   9   1        0.91        3.98      4.97 o 
   8   9   1       24.26       19.04      7.49 o 
   9   9   1        0.15       12.19      9.88 o 
  -8  10   1        0.58        8.25     12.33 o 
  -7  10   1       20.71       28.37     10.96 o 
  -6  10   1        1.10        6.28      6.73 o 
  -5  10   1      113.15       96.38     18.08 o 
  -4  10   1        1.06        1.51      6.25 o 
  -3  10   1       46.74       36.15     10.32 o 
  -2  10   1        3.24        3.54      7.33 o 
  -1  10   1        0.01       -7.44     15.90 o 
   0  10   1        1.47        4.40     18.61 o 
   1  10   1       39.30       32.77     15.39 o 
   2  10   1      133.32      149.98     13.71 o 
   3  10   1        0.04       -3.03      8.14 o 
   4  10   1      120.70      125.41     13.46 o 
   5  10   1       42.71       36.03      9.66 o 
   6  10   1       10.26        7.06      7.02 o 
   7  10   1       30.62       21.81      9.08 o 
   8  10   1       37.44       45.95     19.83 o 
  -6  11   1       12.20       35.24     19.40 o 
  -5  11   1      103.23      103.54     29.33 o 
  -4  11   1       29.14       15.69     10.49 o 
  -3  11   1       83.35       90.88     14.76 o 
  -2  11   1        1.26      -13.13      8.80 o 
  -1  11   1       64.09       70.53     20.22 o 
   1  11   1       31.13       48.72     12.52 o 
   2  11   1        2.98       -0.88      8.74 o 
   3  11   1        4.44       19.65     11.56 o 
   4  11   1       26.09       19.91     14.78 o 
   5  11   1        6.46       11.64     10.32 o 
   6  11   1       89.03       71.99     15.54 o 
  -3  12   1       40.53       40.21     16.56 o 
  -2  12   1       26.41       34.93     19.27 o 
  -1  12   1       12.17       36.87     24.36 o 
   2  12   1       13.96        5.75     24.36 o 
   3  12   1       21.77       16.14     14.17 o 
 -13   0   2       87.03      122.82     25.38 o 
 -12   0   2       38.38       41.44     16.41 o 
 -11   0   2     1461.13     1448.60     49.68 o 
 -10   0   2      802.65      795.31     30.42 o 
  -9   0   2     4684.51     4427.08    142.33 o 
  -8   0   2      240.91      269.00     21.66 o 
  -7   0   2       24.18       29.30      5.99 o 
  -6   0   2        0.02       -0.53      4.06 o 
  -5   0   2     1672.63     1546.34     63.36 o 
  -4   0   2        2.96        0.89      2.37 o 
  -3   0   2     5049.49     4610.79     97.30 o 
  -2   0   2     5695.76     5231.24     69.44 o 
  -1   0   2      213.81      204.15      4.92 o 
   1   0   2     6522.71     5399.14    514.63 o 
   2   0   2     6402.74     6016.84     84.00 o 
   3   0   2      910.29      868.36     12.55 o 
   4   0   2      397.92      403.51      9.32 o 
   5   0   2     6257.23     6312.07    109.92 o 
   6   0   2       11.23       11.63      3.57 o 
   7   0   2       19.92       17.48      4.55 o 
   8   0   2      231.97      237.19     31.82 o 
   9   0   2      142.38      129.54      9.92 o 
  10   0   2      193.45      191.89     23.01 o 
  11   0   2      130.72      119.11     16.24 o 
  12   0   2        4.71        3.96      8.12 o 
  13   0   2       54.52       87.29     26.05 o 
 -13   1   2       14.36       18.94     16.58 o 
 -12   1   2       65.17       52.19      9.42 o 
 -11   1   2       43.54       39.67      7.78 o 
 -10   1   2      503.13      497.95     19.89 o 
  -9   1   2       38.07       53.09      6.32 o 
  -8   1   2       32.56       43.64      5.11 o 
  -7   1   2        8.22        8.73      3.27 o 
  -6   1   2      949.42     1040.20     16.90 o 
  -5   1   2      200.07      196.13      5.42 o 
  -4   1   2      187.16      198.82      5.82 o 
  -3   1   2       47.28       51.63      2.19 o 
  -2   1   2     3454.89     3056.23     27.26 o 
  -1   1   2      701.45      620.13      5.98 o 
   0   1   2      112.35       90.55      1.41 o 
   1   1   2       18.46       14.12      1.19 o 
   2   1   2     3217.64     2996.94     29.34 o 
   3   1   2       12.70       12.09      1.43 o 
   4   1   2     1000.66     1017.26     10.87 o 
   5   1   2      548.32      548.14      8.02 o 
   6   1   2      905.73      977.26     16.41 o 
   7   1   2      162.04      174.04      9.62 o 
   8   1   2      443.16      455.52     11.70 o 
   9   1   2      160.83      182.42     10.10 o 
  10   1   2      251.42      239.01     37.59 o 
  11   1   2        5.03        3.22      6.64 o 
  12   1   2        0.09        0.77      5.86 o 
  13   1   2        5.57        5.84      7.94 o 
 -13   2   2       15.97       29.42     32.31 o 
 -12   2   2        0.46        1.35      6.75 o 
 -11   2   2       79.44       79.84      9.53 o 
 -10   2   2      846.93      845.54     23.14 o 
  -9   2   2       97.45       85.73      7.35 o 
  -8   2   2      199.56      218.01      8.88 o 
  -7   2   2      111.89      122.84      6.26 o 
  -6   2   2        6.21        5.91      2.93 o 
  -5   2   2      885.03      811.72     14.43 o 
  -4   2   2       87.97       98.66      3.72 o 
  -3   2   2     4442.48     4089.87     45.67 o 
  -2   2   2     1302.65     1185.11     12.95 o 
  -1   2   2    19753.38    19834.11    283.80 o 
   0   2   2    49360.71    58010.86   1354.24 o 
   1   2   2    11098.96    11144.58    125.42 o 
   2   2   2     3108.15     2934.95     77.06 o 
   3   2   2     1551.41     1507.70     20.03 o 
   4   2   2      290.28      296.41      5.27 o 
   5   2   2     1380.69     1431.07     28.81 o 
   6   2   2      472.00      504.12      8.92 o 
   7   2   2        1.71        3.54      2.86 o 
   8   2   2        5.79        6.43      3.46 o 
   9   2   2      482.84      472.77     21.80 o 
  10   2   2      162.73      161.21     13.53 o 
  11   2   2       91.51       85.03     11.99 o 
  12   2   2       14.48       12.64      7.43 o 
  13   2   2       14.68       44.11     11.45 o 
 -13   3   2       10.33        7.23      8.59 o 
 -12   3   2       10.98       12.12      7.58 o 
 -11   3   2       24.90       28.58      8.16 o 
 -10   3   2      162.00      166.80     11.91 o 
  -9   3   2      307.23      302.17     13.47 o 
  -8   3   2      314.08      353.09     12.09 o 
  -7   3   2      165.07      182.78      7.86 o 
  -6   3   2       15.11       15.49      4.62 o 
  -5   3   2     4133.39     4316.66     59.63 o 
  -4   3   2      493.62      491.88     13.37 o 
  -3   3   2     6548.02     6446.81     86.67 o 
  -2   3   2      457.92      469.23      7.49 o 
  -1   3   2        0.07       -2.63      1.75 o 
   0   3   2     3199.12     3013.90     33.78 o 
   1   3   2     1735.79     1710.89     24.33 o 
   2   3   2      822.38      758.55     10.85 o 
   3   3   2      134.25      126.48      5.80 o 
   4   3   2       67.17       68.67      3.48 o 
   5   3   2      193.20      211.77      9.34 o 
   6   3   2        1.07        2.07      2.59 o 
   7   3   2      119.66       96.45      7.67 o 
   8   3   2      420.71      444.28     16.42 o 
   9   3   2      379.60      340.54     14.71 o 
  10   3   2      312.77      296.81     25.41 o 
  11   3   2        1.63       -4.73      6.23 o 
  12   3   2       13.19        8.64      9.81 o 
  13   3   2       13.32       24.83      8.88 o 
 -13   4   2       41.96       63.45     11.93 o 
 -12   4   2        6.32       10.39      7.86 o 
 -11   4   2       37.10       36.37      8.62 o 
 -10   4   2      596.55      601.48     21.83 o 
  -9   4   2       76.41      112.27      9.44 o 
  -8   4   2       15.36        9.77      5.16 o 
  -7   4   2      251.49      254.37     11.43 o 
  -6   4   2       65.26       59.02      5.76 o 
  -5   4   2        3.26       -0.51      3.48 o 
  -4   4   2      129.23      128.18      6.45 o 
  -3   4   2      424.13      415.71      7.39 o 
  -2   4   2      874.61      828.86     13.05 o 
  -1   4   2     3235.27     3199.89     35.87 o 
   0   4   2     1001.31      934.51      9.43 o 
   1   4   2      572.69      627.11     15.07 o 
   2   4   2      113.06       99.45      4.36 o 
   3   4   2       30.59       28.97      3.93 o 
   4   4   2        2.13       -1.39      2.47 o 
   5   4   2      156.30      149.40     10.30 o 
   6   4   2        0.50       -0.88      3.23 o 
   7   4   2      122.06      121.07      7.67 o 
   8   4   2      173.02      173.28      8.30 o 
   9   4   2      359.68      336.27     20.33 o 
  10   4   2      159.55      160.84     11.40 o 
  11   4   2      331.00      325.55     28.48 o 
  12   4   2       61.61       53.63     11.40 o 
 -12   5   2        0.36       10.43      8.70 o 
 -11   5   2       15.21       16.39      8.63 o 
 -10   5   2        7.34        5.19      6.86 o 
  -9   5   2       20.37       24.98      7.01 o 
  -8   5   2        0.42        0.27      4.77 o 
  -7   5   2      196.77      186.04     11.02 o 
  -6   5   2       19.21       16.21      4.94 o 
  -5   5   2      520.45      533.62     16.43 o 
  -4   5   2       84.57       94.42      4.77 o 
  -3   5   2      301.38      318.91     10.39 o 
  -2   5   2       53.73       52.23      5.02 o 
  -1   5   2     1581.31     1596.77     21.36 o 
   0   5   2     3338.43     3407.01     35.38 o 
   1   5   2       90.79      104.90      7.54 o 
   2   5   2      678.29      718.45     12.88 o 
   3   5   2      104.35      117.24      7.02 o 
   4   5   2       15.10       13.90      4.80 o 
   5   5   2       75.25       66.76      6.63 o 
   6   5   2      190.38      211.65     10.86 o 
   7   5   2       60.88       46.26      5.20 o 
   8   5   2      142.02      126.27      9.89 o 
   9   5   2     1492.58     1442.69     65.34 o 
  10   5   2        3.31        7.81      8.16 o 
  11   5   2      156.48      121.70     16.56 o 
  12   5   2       40.27       41.76      9.38 o 
 -12   6   2       54.79       58.32     12.10 o 
 -11   6   2       15.27        7.40      8.73 o 
 -10   6   2       18.93       13.92      8.67 o 
  -9   6   2      264.10      235.51     15.15 o 
  -8   6   2      189.34      170.23     11.88 o 
  -7   6   2       55.96       51.78      7.79 o 
  -6   6   2       20.68       24.71      6.04 o 
  -5   6   2       15.12       15.68      5.01 o 
  -4   6   2      471.56      471.72     13.36 o 
  -3   6   2      197.87      201.94      9.47 o 
  -2   6   2      124.02      145.98      8.65 o 
  -1   6   2      142.42      161.03      6.13 o 
   0   6   2       14.69       15.81      3.09 o 
   1   6   2      872.48      921.96     22.29 o 
   2   6   2       52.25       46.25      5.73 o 
   3   6   2        0.17        1.31      3.62 o 
   4   6   2        2.16        1.44      2.55 o 
   5   6   2       30.48       32.29      6.59 o 
   6   6   2      358.08      368.49     22.48 o 
   7   6   2       12.52       10.78      6.46 o 
   8   6   2        0.80        1.85      6.36 o 
   9   6   2        1.78       10.10      9.98 o 
  10   6   2        0.51       -8.94      6.79 o 
  11   6   2        2.85        1.34      7.51 o 
 -11   7   2        4.31        5.47     21.46 o 
 -10   7   2       43.02       45.78     10.84 o 
  -9   7   2       14.21       15.01      8.00 o 
  -8   7   2        1.25        0.53      6.14 o 
  -7   7   2       57.66       37.56     10.60 o 
  -6   7   2      108.06      115.96     10.19 o 
  -5   7   2      447.79      426.24     16.26 o 
  -4   7   2       88.39      100.73      9.66 o 
  -3   7   2      206.85      239.61     12.01 o 
  -2   7   2      165.08      183.90      7.74 o 
  -1   7   2       64.61       65.10      3.82 o 
   0   7   2       50.38       44.66      4.98 o 
   1   7   2        0.12        1.76      4.94 o 
   2   7   2        0.68        5.83      4.95 o 
   3   7   2       71.27       90.42      8.10 o 
   4   7   2        3.36        3.34      2.59 o 
   5   7   2      457.19      481.80     19.92 o 
   6   7   2        0.48       -3.20      5.37 o 
   7   7   2       53.33       47.66     11.02 o 
   8   7   2      103.80      118.86     36.20 o 
   9   7   2      438.05      422.98     30.35 o 
  10   7   2        9.78       32.45     17.31 o 
  11   7   2        6.84       29.69     19.60 o 
 -10   8   2       28.28       21.52     11.06 o 
  -9   8   2       52.91       44.43     14.50 o 
  -8   8   2      185.78      186.60     55.64 o 
  -7   8   2       33.10       26.33      8.54 o 
  -6   8   2       69.24       65.91      8.80 o 
  -5   8   2       26.65       27.92      8.11 o 
  -4   8   2       52.14       57.98      7.66 o 
  -3   8   2      182.95      173.44      9.43 o 
  -2   8   2       29.60       24.56      4.37 o 
  -1   8   2       13.14       14.36      5.71 o 
   0   8   2      242.57      261.80     13.76 o 
   1   8   2       57.38       50.76      8.68 o 
   2   8   2       56.62       58.40      7.76 o 
   3   8   2        1.27       -4.53      5.64 o 
   4   8   2       11.98       18.15      6.01 o 
   5   8   2       26.59       34.37      6.85 o 
   6   8   2      181.04      175.74     15.86 o 
   7   8   2       31.30       29.69      6.85 o 
   8   8   2       11.08       23.65     16.50 o 
   9   8   2       29.90       37.89     11.04 o 
  10   8   2       33.68       27.45     31.83 o 
  -9   9   2       22.54       23.24      9.52 o 
  -8   9   2        0.22       -2.03      7.68 o 
  -7   9   2       18.55       20.13      8.84 o 
  -6   9   2       59.65       47.67     11.14 o 
  -5   9   2      159.71      154.21     30.38 o 
  -4   9   2      187.82      193.09     12.09 o 
  -3   9   2       72.51       78.79      8.01 o 
  -2   9   2       89.28      105.81     11.05 o 
  -1   9   2       39.77       26.46      7.21 o 
   0   9   2        3.96        3.29     12.35 o 
   1   9   2        4.81        4.86      6.89 o 
   2   9   2       40.52       44.37     10.23 o 
   3   9   2      136.42      143.94     14.87 o 
   4   9   2       30.34       48.76      9.50 o 
   5   9   2      246.87      231.22     17.64 o 
   6   9   2      308.30      323.82     19.98 o 
   7   9   2       21.60       20.02      8.19 o 
   8   9   2        6.36       16.35     12.80 o 
   9   9   2       18.98       24.98     15.00 o 
  -8  10   2       36.84       46.51     19.82 o 
  -7  10   2        0.26        1.36      6.01 o 
  -6  10   2      114.23       92.59     17.06 o 
  -5  10   2        0.59        5.20      6.53 o 
  -4  10   2      376.25      386.03     53.40 o 
  -3  10   2       97.07       75.27     17.19 o 
  -2  10   2       53.59       45.90      9.54 o 
  -1  10   2       60.74       63.19      8.58 o 
   0  10   2       23.65       32.14     10.83 o 
   1  10   2        8.60       16.20      8.80 o 
   2  10   2        3.90       -4.99      9.19 o 
   3  10   2       21.90       24.10     11.71 o 
   4  10   2      163.60      187.04     19.10 o 
   5  10   2        2.55       13.58      9.61 o 
   6  10   2       21.15       17.03     10.41 o 
   7  10   2       25.56       21.49     11.38 o 
  -6  11   2       46.72       45.55     17.82 o 
  -5  11   2      210.31      168.38     45.50 o 
  -4  11   2        1.52        6.23      9.03 o 
  -3  11   2       12.17       19.42      8.64 o 
  -2  11   2        2.28        8.64      8.98 o 
   0  11   2       52.59       48.04     28.42 o 
   1  11   2        2.43        2.50      8.80 o 
   2  11   2       73.57       68.22     12.82 o 
   3  11   2       30.29       25.71     15.90 o 
   4  11   2       77.93       87.82     17.97 o 
   5  11   2       11.87       10.66     18.22 o 
   6  11   2       25.53       32.21     12.21 o 
  -3  12   2        0.94       16.58     26.15 o 
  -2  12   2       21.45       40.87     17.15 o 
  -1  12   2        6.15      -16.24     29.77 o 
   3  12   2        7.44      -12.18     15.22 o 
 -13   1   3        9.02      -12.18     16.24 o 
 -12   1   3       48.00       46.34     11.13 o 
 -11   1   3        4.35        7.71      6.27 o 
 -10   1   3       48.55       57.12      7.63 o 
  -9   1   3     2000.35     2027.59     37.97 o 
  -8   1   3      122.43      116.24      7.34 o 
  -7   1   3       19.72       22.79      4.03 o 
  -6   1   3       60.79       61.03      4.77 o 
  -5   1   3      282.54      293.53      8.78 o 
  -4   1   3     1530.11     1519.10     20.16 o 
  -3   1   3     4686.31     4392.24     66.06 o 
  -2   1   3        2.53        7.03      1.40 o 
  -1   1   3      228.04      199.26      4.17 o 
   0   1   3      404.41      381.82      2.80 o 
   1   1   3     2233.24     1971.62     12.25 o 
   2   1   3      645.56      625.16      6.21 o 
   3   1   3       44.92       51.44      1.76 o 
   4   1   3       72.96       71.49      2.69 o 
   5   1   3     3956.18     4131.67     48.04 o 
   6   1   3       50.09       62.21      3.69 o 
   7   1   3     1232.76     1258.53     19.28 o 
   8   1   3       15.69        9.89      3.72 o 
   9   1   3       10.15       14.25      5.47 o 
  10   1   3       19.27       12.19      5.01 o 
  11   1   3       41.23       54.59     11.14 o 
  12   1   3       72.79       44.58      8.53 o 
  13   1   3       20.48       24.34      9.24 o 
 -13   2   3       51.78       64.67     12.56 o 
 -12   2   3      149.87      155.69     17.56 o 
 -11   2   3      107.16      131.05     13.83 o 
 -10   2   3      195.58      189.68     12.39 o 
  -9   2   3       98.38      109.42      8.28 o 
  -8   2   3      258.98      264.55     10.21 o 
  -7   2   3      237.37      254.76      8.64 o 
  -6   2   3        0.47        1.16      2.77 o 
  -5   2   3       41.15       41.75      3.85 o 
  -4   2   3      131.17      133.49      4.54 o 
  -3   2   3     2840.48     2681.66     30.08 o 
  -2   2   3       27.72       26.24      2.29 o 
  -1   2   3     6736.19     6359.13     59.85 o 
   0   2   3      105.76      102.57      1.82 o 
   1   2   3    25746.54    27475.95    395.08 o 
   2   2   3      849.93      878.74     10.96 o 
   3   2   3      721.62      692.84      8.08 o 
   4   2   3     1221.48     1304.63     21.00 o 
   5   2   3      140.50      133.85      4.30 o 
   6   2   3        3.66        3.43      2.66 o 
   7   2   3        1.25       -1.19      3.09 o 
   8   2   3        3.82        4.94      3.86 o 
   9   2   3       68.04       74.82      6.71 o 
  10   2   3       34.46       35.40      6.17 o 
  11   2   3       19.96       26.34     12.43 o 
  12   2   3       40.54       44.48      8.42 o 
  13   2   3      148.68      183.10     18.07 o 
 -13   3   3       12.25       21.36     10.56 o 
 -12   3   3      103.82      105.47     12.34 o 
 -11   3   3        0.50        0.95      6.21 o 
 -10   3   3      254.25      261.96     13.97 o 
  -9   3   3      609.55      622.61     18.96 o 
  -8   3   3       16.74       16.86      5.01 o 
  -7   3   3      123.79      124.08      7.74 o 
  -6   3   3      573.45      651.13     13.86 o 
  -5   3   3      216.08      218.22      7.21 o 
  -4   3   3     4165.13     4107.13     55.04 o 
  -3   3   3      762.63      735.64     12.93 o 
  -2   3   3      558.33      528.99      8.50 o 
  -1   3   3     2389.85     2207.68     22.36 o 
   0   3   3     1071.73     1092.98     12.65 o 
   1   3   3      406.23      428.81      7.57 o 
   2   3   3       63.05       54.64      2.76 o 
   3   3   3      118.57      104.06      3.53 o 
   4   3   3      224.97      222.95      9.58 o 
   5   3   3      567.04      642.67     28.54 o 
   6   3   3       39.12       33.97      5.32 o 
   7   3   3      133.01      141.86      6.99 o 
   8   3   3       10.33       15.09      5.68 o 
   9   3   3      158.11      130.41      9.63 o 
  10   3   3      269.05      227.05     12.60 o 
  11   3   3       72.50       85.42     11.85 o 
  12   3   3      152.03      127.00     19.70 o 
  13   3   3       41.72       69.57     13.17 o 
 -13   4   3       20.68       17.23      9.57 o 
 -12   4   3       18.62       22.92      9.89 o 
 -11   4   3       58.55       54.04      9.78 o 
 -10   4   3       65.49       45.89      8.53 o 
  -9   4   3      654.85      635.62     20.59 o 
  -8   4   3       28.36       23.71      6.74 o 
  -7   4   3       45.25       40.38      5.87 o 
  -6   4   3      249.54      274.18     10.52 o 
  -5   4   3      745.79      675.19     14.67 o 
  -4   4   3      305.75      311.46      9.16 o 
  -3   4   3        3.72        4.10      2.88 o 
  -2   4   3       68.43       72.61      4.56 o 
  -1   4   3       69.80       88.30      4.01 o 
   0   4   3     5516.92     5627.03     76.52 o 
   1   4   3       54.05       51.95      4.24 o 
   2   4   3       75.46       75.52      4.43 o 
   3   4   3      319.42      336.81     11.24 o 
   4   4   3      214.02      203.26     15.73 o 
   5   4   3      292.64      291.34     15.39 o 
   6   4   3      457.73      478.25     11.33 o 
   7   4   3        1.61        2.02      3.33 o 
   8   4   3       61.08       64.43      6.26 o 
   9   4   3      107.09       95.26      8.38 o 
  10   4   3      529.84      549.03     40.05 o 
  11   4   3      213.57      210.08     20.03 o 
  12   4   3       25.67       22.43      9.29 o 
 -12   5   3       62.31       66.59     12.44 o 
 -11   5   3       95.06      101.02     13.02 o 
 -10   5   3       10.70       14.10      7.64 o 
  -9   5   3        2.34        4.21      5.79 o 
  -8   5   3        0.44       -0.67      6.06 o 
  -7   5   3      160.43      162.97      9.75 o 
  -6   5   3      529.26      549.15     16.33 o 
  -5   5   3       10.01        5.54      4.34 o 
  -4   5   3       73.84       80.00      5.67 o 
  -3   5   3      190.74      223.35      8.83 o 
  -2   5   3      594.61      568.34     12.55 o 
  -1   5   3      319.22      304.37      7.95 o 
   0   5   3      135.24      117.33      5.73 o 
   1   5   3      140.08      115.94      7.99 o 
   2   5   3     1310.75     1383.57     29.41 o 
   3   5   3       83.62       96.45      5.28 o 
   4   5   3      144.52      163.83      7.76 o 
   5   5   3        0.92        4.31      3.65 o 
   6   5   3      227.58      207.54     13.23 o 
   7   5   3      690.17      738.91     19.68 o 
   8   5   3      105.91       78.96      7.98 o 
   9   5   3        0.01        2.17      4.49 o 
  10   5   3      145.55      177.09     12.39 o 
  11   5   3      141.57      132.00     12.39 o 
  12   5   3       73.26       76.37     16.28 o 
 -12   6   3        6.62       19.47     10.14 o 
 -11   6   3        0.30       11.07      8.51 o 
 -10   6   3       69.73       83.11     11.57 o 
  -9   6   3       36.16       39.04      8.74 o 
  -8   6   3       36.22       38.98      7.94 o 
  -7   6   3       15.03       21.77      9.27 o 
  -6   6   3       24.65       20.92      5.08 o 
  -5   6   3       19.19       23.39      5.58 o 
  -4   6   3       88.29       93.74     10.31 o 
  -3   6   3      274.34      287.67     14.04 o 
  -2   6   3      491.79      517.11     17.90 o 
  -1   6   3        0.49        4.25      2.66 o 
   0   6   3     2703.00     2755.91     56.96 o 
   1   6   3      346.71      381.65     15.09 o 
   2   6   3      171.44      188.63     10.49 o 
   3   6   3      149.05      190.77     11.31 o 
   4   6   3        0.25        1.18      2.77 o 
   5   6   3       18.00       15.73      5.12 o 
   6   6   3       88.62       87.80      7.73 o 
   7   6   3       30.67       28.59      6.98 o 
   8   6   3       24.77       31.36      8.01 o 
   9   6   3        0.18       -8.32     13.29 o 
  10   6   3       30.19       30.27      8.55 o 
  11   6   3        0.76        1.61     11.72 o 
 -11   7   3        4.06        7.88      8.70 o 
 -10   7   3        0.14       18.31     13.95 o 
  -9   7   3      108.80      115.20     17.27 o 
  -8   7   3       44.41       47.55      9.35 o 
  -7   7   3        0.04       -4.57      5.91 o 
  -6   7   3      498.19      509.12     21.16 o 
  -5   7   3      363.35      359.83     17.45 o 
  -4   7   3      353.67      378.93     15.06 o 
  -3   7   3      548.31      541.91     16.86 o 
  -2   7   3      134.85      130.16      7.43 o 
  -1   7   3      118.28      120.85     11.63 o 
   0   7   3      318.77      324.45     16.23 o 
   1   7   3      144.00      170.74     12.93 o 
   2   7   3      137.12      159.02      9.16 o 
   3   7   3      642.79      668.40     20.58 o 
   4   7   3       28.87       27.49      5.87 o 
   5   7   3     1363.38     1387.80     27.27 o 
   6   7   3        2.86       -3.00      5.36 o 
   7   7   3       50.79       43.95      8.11 o 
   8   7   3        1.74        1.79     10.00 o 
   9   7   3        2.60       22.04     14.52 o 
  10   7   3       53.50       44.09     11.80 o 
  11   7   3        5.25       18.59     38.23 o 
 -10   8   3       40.03       22.19      8.66 o 
  -9   8   3       36.74       18.57      9.02 o 
  -8   8   3      101.10       88.23     19.46 o 
  -7   8   3       19.83       14.78      7.33 o 
  -6   8   3        7.63        7.62      6.40 o 
  -5   8   3        1.08        1.08      5.88 o 
  -4   8   3      148.85      141.64     10.91 o 
  -3   8   3        6.46        1.62      4.31 o 
  -2   8   3       19.82       22.89      5.47 o 
  -1   8   3        1.06        2.21      2.68 o 
   0   8   3      273.50      285.13     15.28 o 
   1   8   3      731.79      784.60     26.53 o 
   2   8   3      119.03      142.31     11.16 o 
   3   8   3        7.78       12.20      5.87 o 
   4   8   3      264.20      277.03     17.59 o 
   5   8   3      209.88      211.11     12.46 o 
   6   8   3      373.23      377.29     17.47 o 
   7   8   3        2.08        0.06      3.61 o 
   8   8   3        0.98       15.32     13.42 o 
   9   8   3       10.52       35.61     22.46 o 
  10   8   3       64.43       74.24     25.33 o 
  -9   9   3        3.06        8.96      9.55 o 
  -8   9   3        7.96        0.34      7.35 o 
  -7   9   3       60.30       45.45     10.89 o 
  -6   9   3      379.95      399.06     66.06 o 
  -5   9   3        1.04        2.30      7.59 o 
  -4   9   3      191.13      177.08     12.66 o 
  -3   9   3       20.38       18.82      6.00 o 
  -2   9   3        3.29        7.14      4.79 o 
  -1   9   3       37.12       32.47      7.25 o 
   0   9   3      277.40      296.52     15.99 o 
   1   9   3       16.42       13.92      9.32 o 
   2   9   3        1.43        0.32     10.39 o 
   3   9   3       15.65       19.56      7.22 o 
   4   9   3        5.72        8.77      6.46 o 
   5   9   3       33.90       34.86      8.61 o 
   6   9   3        0.20       -3.57     10.34 o 
   7   9   3       11.44       22.64      7.92 o 
   8   9   3       11.43        5.16      7.32 o 
   9   9   3        7.65        0.85      7.37 o 
  -8  10   3        0.08       12.82     10.04 o 
  -7  10   3        1.34        6.27      8.33 o 
  -6  10   3        2.62        4.65      6.84 o 
  -5  10   3       60.02       47.06      8.65 o 
  -4  10   3       88.94       76.97     14.75 o 
  -3  10   3       23.22       18.97      5.98 o 
  -2  10   3      140.57      144.07     11.76 o 
  -1  10   3       49.53       52.10     24.02 o 
   0  10   3        0.26        8.75      8.83 o 
   1  10   3      105.43       99.82     17.59 o 
   2  10   3        0.44       -6.34     10.40 o 
   3  10   3      156.03      123.27     21.66 o 
   4  10   3      236.24      260.67     18.16 o 
   5  10   3       90.23      103.34     12.24 o 
   6  10   3       27.07       28.08     14.75 o 
   7  10   3        0.22        7.93      8.26 o 
  -6  11   3        0.53       -8.14     11.70 o 
  -5  11   3       51.35       45.70     14.75 o 
  -4  11   3       96.14       82.02     18.56 o 
  -3  11   3       66.78       46.03     12.11 o 
  -2  11   3       10.65       10.14     11.54 o 
  -1  11   3        0.01       19.36     16.37 o 
   0  11   3       68.69       47.61     27.57 o 
   1  11   3        2.61       -1.67      9.89 o 
   3  11   3        0.49       -5.41     13.87 o 
   4  11   3        6.15        4.95      9.21 o 
   5  11   3       77.83       73.98     14.44 o 
  -3  12   3        2.46       -1.63     14.58 o 
  -2  12   3       22.34       19.95     18.11 o 
  -1  12   3       48.90       57.93     28.01 o 
 -13   0   4      351.82      311.42     41.97 o 
 -12   0   4        1.14        0.34     13.53 o 
 -11   0   4       29.64       20.33     10.25 o 
 -10   0   4        0.08        9.01      7.80 o 
  -9   0   4      101.79      107.50     11.42 o 
  -8   0   4     6508.40     6363.47    247.55 o 
  -7   0   4      294.17      335.47     17.10 o 
  -6   0   4      290.87      306.14     11.01 o 
  -5   0   4      981.57     1102.60     53.82 o 
  -4   0   4      530.58      465.77     20.01 o 
  -3   0   4     3266.54     3091.40     45.26 o 
  -2   0   4    13818.28    13860.15    273.87 o 
  -1   0   4    22784.50    23367.62    450.90 o 
   0   0   4      667.10      674.30      9.72 o 
   1   0   4    18420.37    18740.98    342.45 o 
   2   0   4      236.69      190.73     12.03 o 
   3   0   4      885.12      833.10     12.44 o 
   4   0   4       11.31       16.93      3.66 o 
   5   0   4     1759.17     1907.45     40.34 o 
   6   0   4       75.89       96.87      7.38 o 
   7   0   4      131.69      147.12      9.19 o 
   8   0   4     1461.58     1415.72     35.52 o 
   9   0   4      120.41      104.22     31.30 o 
  10   0   4      280.16      276.46     40.96 o 
  11   0   4      375.14      359.22     69.91 o 
  12   0   4       57.87       43.49     14.71 o 
  13   0   4       71.27      102.01     15.89 o 
 -12   1   4       11.18       35.80     11.68 o 
 -11   1   4      111.55       91.21     12.25 o 
 -10   1   4      329.12      324.55     14.69 o 
  -9   1   4        2.77        5.83      4.83 o 
  -8   1   4      458.91      452.03     13.08 o 
  -7   1   4       38.68       48.23      4.93 o 
  -6   1   4       11.23       11.89      3.31 o 
  -5   1   4     2423.02     2519.93     31.63 o 
  -4   1   4        0.02       -0.22      1.94 o 
  -3   1   4      984.28      973.45     10.96 o 
  -2   1   4       21.44       22.64      1.85 o 
  -1   1   4       33.52       33.23      1.66 o 
   0   1   4       30.32       30.87      1.14 o 
   1   1   4     3844.26     3695.90     30.18 o 
   2   1   4       54.04       49.60      4.51 o 
   3   1   4      686.17      681.68      9.63 o 
   4   1   4      398.78      396.56      6.07 o 
   5   1   4      315.24      299.34      6.14 o 
   6   1   4      269.23      261.63      6.82 o 
   7   1   4       65.88       74.34      5.10 o 
   8   1   4      171.04      180.39      9.77 o 
   9   1   4        0.61       -0.27      3.74 o 
  10   1   4       43.13       43.28      6.70 o 
  11   1   4       15.54       13.40     10.21 o 
  12   1   4       50.38       48.47      8.31 o 
  13   1   4        8.60        6.59      9.16 o 
 -13   2   4       89.72      132.54     19.85 o 
 -12   2   4        0.27       22.48     13.42 o 
 -11   2   4        5.21        9.42      7.02 o 
 -10   2   4     2404.24     2394.48     57.23 o 
  -9   2   4     1005.14      988.67     24.44 o 
  -8   2   4        1.34       -1.02      4.09 o 
  -7   2   4       41.87       38.96      4.96 o 
  -6   2   4      174.25      170.95      6.75 o 
  -5   2   4       32.40       38.12      3.81 o 
  -4   2   4      118.95      118.56      4.56 o 
  -3   2   4       11.46        7.99      3.13 o 
  -2   2   4     2382.05     2244.25     21.52 o 
  -1   2   4     1245.72     1118.25      9.62 o 
   0   2   4        2.86        3.40      1.19 o 
   1   2   4     1572.54     1455.94      9.62 o 
   2   2   4      216.71      204.36      6.13 o 
   3   2   4      837.67      784.10     17.49 o 
   4   2   4      413.56      444.77     10.89 o 
   5   2   4     1662.14     1789.26     28.43 o 
   6   2   4      418.00      421.76      8.69 o 
   7   2   4      255.66      277.91      8.44 o 
   8   2   4       10.42        6.34      4.32 o 
   9   2   4       42.71       48.20      5.67 o 
  10   2   4        2.28        5.17      4.94 o 
  11   2   4       80.94       78.04     10.41 o 
  12   2   4        0.59       -4.15      9.45 o 
  13   2   4        0.13       13.68      9.17 o 
 -13   3   4        8.90       17.45     12.57 o 
 -12   3   4       22.19       20.71     10.08 o 
 -11   3   4      147.04      140.18     15.14 o 
 -10   3   4       22.42       26.65      7.27 o 
  -9   3   4      131.75      148.32     10.09 o 
  -8   3   4      791.71      842.73     32.61 o 
  -7   3   4        9.53       16.31      4.65 o 
  -6   3   4       91.11       98.63      6.06 o 
  -5   3   4      107.08      116.17      5.88 o 
  -4   3   4      540.44      636.20     11.93 o 
  -3   3   4      633.85      615.49     12.19 o 
  -2   3   4     2320.93     2197.19     25.29 o 
  -1   3   4      258.60      226.75      6.12 o 
   0   3   4     1324.42     1260.77     11.46 o 
   1   3   4      380.85      346.29      5.17 o 
   2   3   4     1198.50     1119.64      9.48 o 
   3   3   4      405.01      404.28     10.32 o 
   4   3   4        0.97       -0.71      1.57 o 
   5   3   4      251.03      264.09     17.74 o 
   6   3   4      305.96      317.18      8.87 o 
   7   3   4       14.58       21.18      4.98 o 
   8   3   4       66.64       59.92      6.20 o 
   9   3   4      924.38      943.63     28.65 o 
  10   3   4        5.79        8.71     10.44 o 
  11   3   4        4.59        9.70      7.37 o 
  12   3   4       24.53       27.09      9.74 o 
 -12   4   4       20.69       45.95     10.76 o 
 -11   4   4        3.37       16.90      8.84 o 
 -10   4   4      823.71      846.85     28.02 o 
  -9   4   4      446.67      433.64     17.48 o 
  -8   4   4       40.78       41.07      6.72 o 
  -7   4   4      227.45      224.77     10.44 o 
  -6   4   4      288.85      313.69     11.08 o 
  -5   4   4       84.03       90.32      6.14 o 
  -4   4   4       85.31       95.66      5.96 o 
  -3   4   4       95.51       95.89      4.99 o 
  -2   4   4        0.09        1.90      2.75 o 
  -1   4   4        0.11        1.01      2.33 o 
   0   4   4      392.63      390.69      4.68 o 
   1   4   4      204.11      154.75      5.87 o 
   2   4   4     3541.19     3650.80     58.91 o 
   3   4   4      396.97      417.99      6.00 o 
   4   4   4        3.93       12.41      2.73 o 
   5   4   4       37.31       31.14      3.36 o 
   6   4   4      210.35      206.58      9.45 o 
   7   4   4        9.11        5.79      3.87 o 
   8   4   4        5.47        4.68      4.39 o 
   9   4   4      321.89      332.17     19.37 o 
  10   4   4       13.31       22.28      6.61 o 
  11   4   4       47.39       60.85     10.84 o 
  12   4   4        0.07      -10.69      7.18 o 
 -12   5   4        0.04        5.42     12.89 o 
 -11   5   4       44.78       35.53     11.77 o 
 -10   5   4        0.05       -3.93      7.51 o 
  -9   5   4       33.02       32.00      8.71 o 
  -8   5   4      115.48       94.51      9.24 o 
  -7   5   4        5.29        5.19      4.90 o 
  -6   5   4       50.79       54.59      6.79 o 
  -5   5   4       33.29       47.90      5.99 o 
  -4   5   4      762.43      769.01     16.71 o 
  -3   5   4      235.94      252.00      9.06 o 
  -2   5   4      354.37      346.90     10.10 o 
  -1   5   4      806.07      776.06     14.73 o 
   0   5   4     2377.33     2393.15     32.01 o 
   1   5   4      262.62      241.02      9.53 o 
   2   5   4        6.74        4.93      4.41 o 
   3   5   4      463.09      480.13     10.90 o 
   4   5   4       56.98       60.83      5.88 o 
   5   5   4      268.75      274.79     12.39 o 
   6   5   4      197.28      168.42     11.08 o 
   7   5   4        0.37       -1.62      4.20 o 
   8   5   4       45.35       51.66      6.95 o 
   9   5   4      742.50      726.70     27.97 o 
  10   5   4       11.58       13.25      7.06 o 
  11   5   4        2.83        4.19      6.69 o 
  12   5   4       86.67      102.90     42.12 o 
 -11   6   4       88.02      102.62     13.85 o 
 -10   6   4       18.23       12.51      9.01 o 
  -9   6   4       36.24       49.73      9.55 o 
  -8   6   4      139.84      105.73     17.07 o 
  -7   6   4        1.25        1.02      5.30 o 
  -6   6   4       62.17       77.09      8.78 o 
  -5   6   4        5.04        9.59      5.08 o 
  -4   6   4        8.53        8.85      4.80 o 
  -3   6   4        1.24        6.92      5.01 o 
  -2   6   4       63.59       64.20      6.69 o 
  -1   6   4       46.05       50.75      5.77 o 
   0   6   4        2.14        6.50      3.75 o 
   1   6   4      905.48      913.25     22.69 o 
   2   6   4       61.38       61.04     10.81 o 
   3   6   4        2.42        4.05      4.02 o 
   4   6   4       83.17       90.45      7.77 o 
   5   6   4        8.72        9.64      4.23 o 
   6   6   4      122.96       98.13     15.78 o 
   7   6   4        7.06        7.33      4.93 o 
   8   6   4       41.16       43.55      7.37 o 
   9   6   4       81.08       95.56     21.83 o 
  10   6   4       54.85       64.22     31.46 o 
  11   6   4        1.92        6.73     19.45 o 
 -11   7   4       78.72       91.38     16.35 o 
 -10   7   4       57.54       55.49     11.75 o 
  -9   7   4      102.72      104.42     14.29 o 
  -8   7   4       44.62       36.82      7.07 o 
  -7   7   4        1.05        9.30      8.29 o 
  -6   7   4        1.15        0.79      5.64 o 
  -5   7   4        5.37        6.33      5.40 o 
  -4   7   4      212.15      211.63     24.94 o 
  -3   7   4       89.63       94.99      8.53 o 
  -2   7   4       20.29       11.36      5.72 o 
  -1   7   4        5.81        9.96      3.17 o 
   0   7   4      656.88      666.44     19.35 o 
   1   7   4       23.19       28.19      7.13 o 
   2   7   4      429.12      424.15     17.57 o 
   3   7   4        0.91        1.82      4.95 o 
   4   7   4      176.25      161.08     14.02 o 
   5   7   4      538.48      569.11     16.14 o 
   6   7   4        5.45        2.45      4.41 o 
   7   7   4       47.36       43.77      6.23 o 
   8   7   4      335.11      335.91     41.29 o 
   9   7   4      155.55      148.92     27.05 o 
  10   7   4        0.31        5.97     17.75 o 
 -10   8   4       33.92       42.96     12.89 o 
  -9   8   4      117.28       96.91     21.20 o 
  -8   8   4       10.71       16.69      9.80 o 
  -7   8   4       55.37       40.18      9.75 o 
  -6   8   4       46.36       46.94      9.47 o 
  -5   8   4       89.61       81.93     10.76 o 
  -4   8   4      564.23      580.65     22.56 o 
  -3   8   4       51.91       59.92      9.70 o 
  -2   8   4      273.41      267.16      9.88 o 
  -1   8   4       58.09       54.83      4.63 o 
   0   8   4       80.92       84.89      9.06 o 
   1   8   4       22.54       21.31     13.09 o 
   2   8   4      160.58      180.22     14.33 o 
   3   8   4      112.56      110.83     10.30 o 
   4   8   4      526.23      571.18     20.42 o 
   5   8   4       84.79       91.07      9.99 o 
   6   8   4      535.30      549.38     46.90 o 
   7   8   4       28.57       22.22      5.61 o 
   8   8   4        8.14        6.78      5.84 o 
   9   8   4       12.66        8.20      7.62 o 
  -9   9   4       11.16       27.66     11.62 o 
  -8   9   4        4.08        0.96      7.76 o 
  -7   9   4       19.49       20.99      9.17 o 
  -6   9   4      235.00      218.37     39.57 o 
  -5   9   4      539.61      612.82     27.75 o 
  -4   9   4      540.03      581.57     20.92 o 
  -3   9   4      141.78      160.88     10.93 o 
  -2   9   4       19.47       21.02      5.28 o 
  -1   9   4       89.82       71.03     21.54 o 
   0   9   4        0.00       -1.00      7.20 o 
   1   9   4       59.00       72.06     26.05 o 
   2   9   4       46.42       49.35     11.90 o 
   3   9   4        8.14       15.04      7.58 o 
   4   9   4      193.87      231.58     19.29 o 
   5   9   4        2.79       11.87      7.78 o 
   6   9   4      320.92      331.30     33.69 o 
   7   9   4      147.04      105.81     27.15 o 
   8   9   4       58.83       38.12     14.31 o 
  -7  10   4       28.29       18.24     10.73 o 
  -6  10   4       55.99       45.26     10.94 o 
  -5  10   4        0.81       -0.73      6.43 o 
  -4  10   4       62.30       54.35      9.10 o 
  -3  10   4      101.31       84.86      8.89 o 
  -2  10   4       42.87       50.51      7.63 o 
  -1  10   4       27.60       36.86     12.74 o 
   0  10   4       15.71       25.41     10.60 o 
   1  10   4      245.56      196.98     33.85 o 
   2  10   4       46.37       97.44     40.94 o 
   3  10   4        7.12       11.84     14.88 o 
   4  10   4       45.52       49.98     11.68 o 
   5  10   4       18.06       11.36      8.46 o 
   6  10   4        0.03        3.74      6.35 o 
   7  10   4        1.79        3.08      6.58 o 
  -5  11   4      108.12      112.05     18.45 o 
  -4  11   4       19.23       31.67      9.76 o 
  -3  11   4        4.30        5.91     12.31 o 
  -2  11   4        5.79       12.83     12.25 o 
  -1  11   4       63.24       66.10     17.90 o 
   0  11   4       10.73       37.55     25.71 o 
   1  11   4        9.18       20.42     13.96 o 
   2  11   4        2.01      -10.49     18.94 o 
   4  11   4       58.55       90.43     29.10 o 
   5  11   4       33.99       45.93     13.50 o 
  -2  12   4       48.56       75.91     19.27 o 
  -1  12   4        1.94       -4.60     21.99 o 
   0  12   4        2.85        5.63     16.65 o 
 -13   1   5      219.87      264.71     46.19 o 
 -12   1   5        6.47       19.63      9.48 o 
 -11   1   5        8.27        2.09      6.83 o 
 -10   1   5       63.24       56.54      8.17 o 
  -9   1   5      216.38      220.07     11.24 o 
  -8   1   5      228.70      226.80      8.71 o 
  -7   1   5      130.17      126.39      6.86 o 
  -6   1   5       43.48       37.45      4.18 o 
  -5   1   5      414.93      452.03     15.26 o 
  -4   1   5     8646.98     9024.97    128.32 o 
  -3   1   5     2652.81     2584.34     28.84 o 
  -2   1   5     3974.06     3742.36     39.70 o 
  -1   1   5     2181.37     2056.53     17.00 o 
   0   1   5     3392.63     3068.27     22.02 o 
   1   1   5      466.47      456.97      4.20 o 
   2   1   5      279.48      291.18      6.66 o 
   3   1   5       11.53       16.25      3.63 o 
   4   1   5      332.61      345.41      7.08 o 
   5   1   5     2030.08     2170.64     25.33 o 
   6   1   5      531.76      543.80      9.91 o 
   7   1   5      407.86      459.93     17.75 o 
   8   1   5       15.74        7.75      4.16 o 
   9   1   5      291.33      245.50     23.62 o 
  10   1   5       37.90       14.77      5.54 o 
  11   1   5       28.95       37.65      9.17 o 
  12   1   5       46.14       48.66      8.24 o 
  13   1   5        4.26       14.85      8.80 o 
 -13   2   5      131.67      144.74     20.89 o 
 -12   2   5       85.79       96.38     17.28 o 
 -11   2   5      131.24      145.86     17.39 o 
 -10   2   5       32.04       20.73      9.63 o 
  -9   2   5       11.07       15.27      5.85 o 
  -8   2   5       12.71       11.33      5.03 o 
  -7   2   5      527.99      530.24     13.63 o 
  -6   2   5      325.22      343.04      8.80 o 
  -5   2   5      252.48      231.67     11.09 o 
  -4   2   5       33.05       31.32      2.94 o 
  -3   2   5       56.70       53.88      3.33 o 
  -2   2   5     1370.34     1294.47     13.84 o 
  -1   2   5       51.51       57.51      2.22 o 
   0   2   5       33.68       35.34      1.75 o 
   1   2   5     3116.54     2978.52     26.99 o 
   2   2   5     5778.39     5832.58     81.14 o 
   3   2   5      618.61      629.00     14.87 o 
   4   2   5      831.66      932.02     27.07 o 
   5   2   5       46.12       55.08      6.69 o 
   6   2   5      487.50      513.33      9.20 o 
   7   2   5       38.83       37.22      4.31 o 
   8   2   5        0.10       -1.16      3.59 o 
   9   2   5      329.01      336.99     20.33 o 
  10   2   5       56.56       53.51     11.44 o 
  11   2   5       31.94       16.28      7.76 o 
  12   2   5       42.06       38.68      9.42 o 
 -13   3   5       67.36       81.18     13.65 o 
 -12   3   5        1.10       12.68      9.33 o 
 -11   3   5       10.28       16.48      9.45 o 
 -10   3   5       54.29       40.67     22.67 o 
  -9   3   5        2.05        1.89      4.95 o 
  -8   3   5      148.29      167.89      9.84 o 
  -7   3   5       70.91       67.25      6.56 o 
  -6   3   5       64.40       67.54      5.79 o 
  -5   3   5       85.60       91.73      5.60 o 
  -4   3   5      114.35      107.34     10.84 o 
  -3   3   5       43.68       53.22      3.64 o 
  -2   3   5      147.50      147.20      4.52 o 
  -1   3   5      638.56      637.97     10.57 o 
   0   3   5      116.95      123.06      4.32 o 
   1   3   5     1904.50     1841.95     27.03 o 
   2   3   5      162.00      144.36      9.67 o 
   3   3   5     2459.15     2553.98     48.71 o 
   4   3   5      114.95      153.65      7.96 o 
   5   3   5       11.81        4.23      2.11 o 
   6   3   5       29.60       45.10      8.38 o 
   7   3   5        2.70       -1.07      3.25 o 
   8   3   5      550.26      587.36     21.71 o 
   9   3   5      388.17      382.64     14.49 o 
  10   3   5      151.29      134.09     11.22 o 
  11   3   5       20.20       12.60     11.29 o 
  12   3   5       36.10       17.40     10.15 o 
 -12   4   5       65.74       77.12     12.74 o 
 -11   4   5      235.49      267.62     17.93 o 
 -10   4   5        0.03        0.36      5.85 o 
  -9   4   5     1043.18     1038.44     30.74 o 
  -8   4   5       68.46       58.01      7.64 o 
  -7   4   5      112.55      102.70      8.05 o 
  -6   4   5        3.62        8.29      4.50 o 
  -5   4   5      109.18      129.00      8.21 o 
  -4   4   5      143.24      144.85      5.76 o 
  -3   4   5     1121.92     1177.35     18.23 o 
  -2   4   5        9.68       18.49      4.75 o 
  -1   4   5       75.09       72.52      4.46 o 
   0   4   5     7732.92     7797.43     88.07 o 
   1   4   5     3366.61     3480.46     40.49 o 
   2   4   5      235.06      257.67     14.53 o 
   3   4   5      587.49      601.77     14.29 o 
   4   4   5       31.48       32.86      4.61 o 
   5   4   5       51.33       64.90      9.50 o 
   6   4   5       61.54       53.05      6.40 o 
   7   4   5        5.13        3.60      3.40 o 
   8   4   5       20.73       23.00      5.08 o 
   9   4   5       24.74       22.00      5.99 o 
  10   4   5       48.54       57.67      9.82 o 
  11   4   5       38.60       52.43      9.53 o 
  12   4   5      113.49       99.29     20.78 o 
 -12   5   5       41.23       46.97     16.54 o 
 -11   5   5        0.86        2.05      7.96 o 
 -10   5   5        7.57       13.20      8.07 o 
  -9   5   5      170.24      157.84     12.80 o 
  -8   5   5      166.67      161.04     13.29 o 
  -7   5   5       58.95       62.90      7.85 o 
  -6   5   5        0.54        3.76      4.84 o 
  -5   5   5     2193.60     2248.04     35.46 o 
  -4   5   5        0.01        1.30      3.54 o 
  -3   5   5        3.02        0.30      3.36 o 
  -2   5   5      146.34      155.13      9.23 o 
  -1   5   5      200.49      194.59      8.19 o 
   0   5   5      309.40      316.26     14.16 o 
   1   5   5      760.45      773.82     18.21 o 
   2   5   5       74.37       76.19      6.53 o 
   3   5   5      366.27      402.22      8.41 o 
   4   5   5      270.28      253.04      9.20 o 
   5   5   5      104.99      104.53      6.99 o 
   6   5   5      135.74      149.00     15.30 o 
   7   5   5       80.67       81.62      7.36 o 
   8   5   5       50.48       42.72      7.00 o 
   9   5   5      220.92      211.35     23.01 o 
  10   5   5       13.40       18.23      7.46 o 
  11   5   5       16.27       44.36     18.04 o 
 -11   6   5       25.28       10.18     11.09 o 
 -10   6   5        0.21        1.78      8.16 o 
  -9   6   5      736.81      727.68     30.46 o 
  -8   6   5       11.74       10.57      6.97 o 
  -7   6   5      134.28      114.91     10.69 o 
  -6   6   5       29.65       27.70      6.19 o 
  -5   6   5       34.00       36.29      6.13 o 
  -4   6   5       79.33       82.32      7.60 o 
  -3   6   5      350.43      368.67     17.84 o 
  -2   6   5      104.57       92.81      7.67 o 
  -1   6   5      179.26      192.92     10.19 o 
   0   6   5     2437.62     2493.20     36.53 o 
   1   6   5       61.96       67.19      6.20 o 
   2   6   5       30.28       32.10      6.57 o 
   3   6   5      124.49      113.67      6.97 o 
   4   6   5        6.00        7.13      3.59 o 
   5   6   5      808.66      798.22     12.81 o 
   6   6   5      542.12      553.14     19.20 o 
   7   6   5      590.51      621.82     34.01 o 
   8   6   5        6.08       10.87      5.53 o 
   9   6   5        0.03       17.24     10.05 o 
  10   6   5       57.97       71.67     17.89 o 
  11   6   5       76.33      105.45     21.53 o 
 -11   7   5        3.13        7.30     10.61 o 
 -10   7   5       25.71       46.17     16.16 o 
  -9   7   5        9.13       11.95      7.02 o 
  -8   7   5      126.16      131.09     14.66 o 
  -7   7   5        6.61       11.81      6.41 o 
  -6   7   5      460.89      474.77     21.36 o 
  -5   7   5        1.64       -0.66      5.20 o 
  -4   7   5      134.24      140.37     11.52 o 
  -3   7   5      976.76     1029.95     26.46 o 
  -2   7   5        9.53        9.09      5.37 o 
  -1   7   5       29.23       28.95      3.21 o 
   0   7   5        0.04        2.40      3.60 o 
   1   7   5       61.73       64.09      9.09 o 
   2   7   5       21.82       16.19      7.36 o 
   3   7   5      190.74      176.88     14.23 o 
   4   7   5        3.96        6.75      4.69 o 
   5   7   5      246.43      243.47     12.96 o 
   6   7   5       86.72       77.82      5.15 o 
   7   7   5      172.05      116.31     16.52 o 
   8   7   5        3.15        4.60      4.45 o 
   9   7   5       18.32       37.51     16.36 o 
  10   7   5      262.48      360.91     44.32 o 
 -10   8   5        0.10        9.04      9.38 o 
  -9   8   5       47.71       61.80     16.11 o 
  -8   8   5       98.38       97.45     19.63 o 
  -7   8   5        2.93        4.22      7.44 o 
  -6   8   5       78.93       68.18     10.67 o 
  -5   8   5       93.63      101.06     11.84 o 
  -4   8   5       47.68       48.53      8.64 o 
  -3   8   5        4.29        7.14      6.98 o 
  -2   8   5        9.67       12.08      4.66 o 
  -1   8   5       24.35       23.00      5.12 o 
   0   8   5      456.41      445.04     16.62 o 
   1   8   5       62.05       82.89     16.24 o 
   2   8   5        2.98       -3.74      7.95 o 
   3   8   5      343.45      392.56     16.38 o 
   4   8   5        5.47       -1.51      5.35 o 
   5   8   5      353.91      354.08     27.86 o 
   6   8   5       24.20       18.52      5.94 o 
   7   8   5       58.18       37.52      9.51 o 
   8   8   5      142.80      156.75     32.16 o 
   9   8   5        2.83       -0.19     10.41 o 
  -9   9   5        6.31        8.15      9.83 o 
  -8   9   5       61.63       70.14     15.06 o 
  -7   9   5       30.36       40.99     13.93 o 
  -6   9   5        2.02       14.43      8.60 o 
  -5   9   5       77.08       64.18     14.88 o 
  -4   9   5       68.21       78.64     11.11 o 
  -3   9   5      679.66      705.59     21.19 o 
  -2   9   5       13.30        9.18      5.64 o 
  -1   9   5        7.65        7.20      7.13 o 
   0   9   5       11.29       13.71      8.12 o 
   1   9   5       78.62       73.00     16.36 o 
   2   9   5        6.38        0.88      8.09 o 
   3   9   5       27.23       21.65     27.06 o 
   4   9   5        1.90        4.37      7.34 o 
   5   9   5        7.51       12.11      6.96 o 
   6   9   5        5.83       17.11      9.18 o 
   7   9   5       40.30       24.35     17.24 o 
   8   9   5       10.24      -28.16     18.77 o 
  -7  10   5        0.28        2.33      9.16 o 
  -6  10   5      206.09      193.49     37.98 o 
  -5  10   5        0.13       -3.89      6.47 o 
  -4  10   5      121.36      112.26     10.93 o 
  -3  10   5        7.23       13.64      8.24 o 
  -2  10   5      138.71      133.93     15.17 o 
  -1  10   5       31.18       43.14     21.60 o 
   0  10   5       16.40        9.18     10.44 o 
   1  10   5      159.87      144.44     17.56 o 
   2  10   5       36.13       37.55     16.92 o 
   3  10   5       23.94       15.56     16.58 o 
   4  10   5        0.12        2.37     15.22 o 
   5  10   5      184.36      165.02     16.85 o 
   6  10   5        4.13      -19.43     16.38 o 
   7  10   5       44.07       24.36     32.14 o 
  -5  11   5       10.95       -1.36      7.54 o 
  -4  11   5       25.02       40.41     10.08 o 
  -3  11   5       63.18       49.92     12.34 o 
  -2  11   5        4.77        5.39     11.48 o 
  -1  11   5       19.27       16.92     12.80 o 
   0  11   5        0.03       -2.37     15.90 o 
   1  11   5        0.38        4.74     13.19 o 
   2  11   5        0.15       -3.04     26.72 o 
   3  11   5        0.03       -5.32     10.15 o 
   5  11   5        0.28        1.43     13.70 o 
   0  12   5       22.78       22.33     23.68 o 
 -12   0   6       57.64       80.86     24.02 o 
 -11   0   6      105.79       86.28     20.64 o 
 -10   0   6      536.07      531.62     28.18 o 
  -9   0   6      154.64      137.22     13.76 o 
  -8   0   6      741.65      700.73     31.69 o 
  -7   0   6       86.01       95.81      9.57 o 
  -6   0   6      324.98      318.73     13.17 o 
  -5   0   6     1840.82     1891.02     96.68 o 
  -4   0   6     1228.28     1103.19     21.70 o 
  -3   0   6     5263.37     5115.32    113.94 o 
  -2   0   6     1983.30     1816.77     27.65 o 
  -1   0   6     2663.94     2570.23     32.17 o 
   0   0   6     1151.92     1023.69     12.84 o 
   1   0   6     1086.13     1109.17     16.42 o 
   2   0   6       68.24       64.54      3.54 o 
   3   0   6      801.78      818.68     30.03 o 
   4   0   6      344.89      341.84      9.93 o 
   5   0   6       79.47      100.57      7.56 o 
   6   0   6        0.21        2.90      4.56 o 
   7   0   6      282.17      286.25     21.67 o 
   8   0   6      325.07      336.49     13.14 o 
   9   0   6        7.66        6.52      6.02 o 
  10   0   6      159.45      123.45     14.44 o 
  11   0   6        0.03        6.83      9.32 o 
  12   0   6        2.40       -8.74      9.87 o 
 -13   1   6        3.77        8.88     12.23 o 
 -12   1   6       15.88       15.03      9.74 o 
 -11   1   6      134.89      130.37     13.91 o 
 -10   1   6        0.90        4.46      7.51 o 
  -9   1   6       79.61       82.79     10.62 o 
  -8   1   6      203.12      209.55     11.68 o 
  -7   1   6        4.99        5.52      3.97 o 
  -6   1   6       27.67       37.97      4.58 o 
  -5   1   6       79.81       87.59      4.91 o 
  -4   1   6     1823.66     1875.09     24.40 o 
  -3   1   6      122.81      125.78      4.18 o 
  -2   1   6      147.36      154.10      3.75 o 
  -1   1   6     1450.22     1338.81     12.46 o 
   0   1   6      695.30      661.53      6.08 o 
   1   1   6        0.24        1.97      2.09 o 
   2   1   6       12.41       12.99      1.78 o 
   3   1   6      117.64      109.71      7.78 o 
   4   1   6      404.43      407.60     11.34 o 
   5   1   6      168.20      181.10      4.67 o 
   6   1   6     1642.56     1752.65     28.89 o 
   7   1   6       11.85        5.72      3.44 o 
   8   1   6        2.70        2.26      3.81 o 
   9   1   6      113.48       98.57      6.43 o 
  10   1   6       38.39       44.49      8.99 o 
  11   1   6      131.71      107.35     17.68 o 
  12   1   6        8.56       19.38      7.13 o 
 -13   2   6      290.16      297.76     49.42 o 
 -12   2   6       22.02       38.23     17.93 o 
 -11   2   6       10.11       17.15     11.17 o 
 -10   2   6       82.27       74.23     15.22 o 
  -9   2   6      336.94      319.46     14.37 o 
  -8   2   6     1360.96     1307.72     35.76 o 
  -7   2   6      465.91      450.94     16.88 o 
  -6   2   6      197.86      239.06      8.64 o 
  -5   2   6     1219.76     1274.88     20.49 o 
  -4   2   6      415.52      416.74      9.39 o 
  -3   2   6      174.68      153.60      6.10 o 
  -2   2   6     1302.95     1285.68     14.54 o 
  -1   2   6      170.36      170.91      4.29 o 
   0   2   6      575.37      570.92      7.15 o 
   1   2   6      261.86      290.31      6.55 o 
   2   2   6      120.66      130.19      7.47 o 
   3   2   6      254.08      255.11      8.85 o 
   4   2   6       26.29       20.84      7.66 o 
   5   2   6       18.38       16.45      2.72 o 
   6   2   6       38.67       45.53      5.86 o 
   7   2   6       10.75       11.02      3.05 o 
   8   2   6      255.10      249.16     13.24 o 
   9   2   6      234.54      249.75      9.72 o 
  10   2   6        6.13        3.82      6.63 o 
  11   2   6       50.93       21.85     10.94 o 
  12   2   6       13.69       16.02      9.12 o 
 -13   3   6      135.12      158.61     24.07 o 
 -12   3   6       72.24      100.81     13.58 o 
 -11   3   6      334.49      387.15     23.07 o 
 -10   3   6      258.68      231.77     17.91 o 
  -9   3   6        5.98        3.75      5.62 o 
  -8   3   6      141.91      135.97     10.02 o 
  -7   3   6        6.60       15.90      5.02 o 
  -6   3   6       10.41       17.12      4.54 o 
  -5   3   6       49.41       53.60      5.32 o 
  -4   3   6      173.75      179.39      6.98 o 
  -3   3   6      295.22      294.22      7.15 o 
  -2   3   6       12.02        9.67      2.82 o 
  -1   3   6     1938.56     1944.95     22.87 o 
   0   3   6        6.25        6.36      1.91 o 
   1   3   6      757.31      764.16      7.54 o 
   2   3   6      648.03      665.91     12.98 o 
   3   3   6     1598.06     1675.37     31.03 o 
   4   3   6       78.68       91.52      9.13 o 
   5   3   6      377.88      395.65     16.82 o 
   6   3   6     1227.11     1310.18     56.36 o 
   7   3   6      209.63      226.67      9.58 o 
   8   3   6       79.72      104.33      6.70 o 
   9   3   6       22.07       16.60      5.50 o 
  10   3   6        2.56        5.63      5.64 o 
  11   3   6        8.62       15.67      6.75 o 
  12   3   6        0.79        4.74     11.20 o 
 -12   4   6        0.01       -9.00     17.42 o 
 -11   4   6       35.44       49.27     17.25 o 
 -10   4   6      177.77      202.82     15.33 o 
  -9   4   6      429.56      425.31     18.53 o 
  -8   4   6        8.57       18.87      6.48 o 
  -7   4   6      521.70      488.67     16.07 o 
  -6   4   6       53.69       56.28      6.44 o 
  -5   4   6       15.75       12.90      3.81 o 
  -4   4   6      203.04      184.68      7.29 o 
  -3   4   6      111.65      103.96      5.48 o 
  -2   4   6      103.08      100.67      6.88 o 
  -1   4   6       93.46      101.99      8.34 o 
   0   4   6       15.02       14.80      2.38 o 
   1   4   6      952.33     1040.00     13.53 o 
   2   4   6      229.74      192.61      9.13 o 
   3   4   6       76.80       91.21      6.69 o 
   4   4   6        5.30        8.97      4.87 o 
   5   4   6      136.55      160.72      8.36 o 
   6   4   6      114.68      129.52     13.49 o 
   7   4   6        0.77       -6.83      7.91 o 
   8   4   6       10.69       11.00      4.07 o 
   9   4   6        0.92        3.73      4.28 o 
  10   4   6        5.52        4.91      6.82 o 
  11   4   6       51.29       58.15     15.56 o 
  12   4   6       10.12        0.59     15.33 o 
 -12   5   6       28.72       33.33     11.80 o 
 -11   5   6       11.50       24.34     11.28 o 
 -10   5   6      135.17      123.81     13.03 o 
  -9   5   6      390.26      338.32     18.11 o 
  -8   5   6      152.10      143.44     11.50 o 
  -7   5   6       30.26       36.26      7.24 o 
  -6   5   6       24.72       17.76      4.71 o 
  -5   5   6       35.76       41.13      5.76 o 
  -4   5   6      101.61      128.82      7.32 o 
  -3   5   6      938.51      931.08     20.29 o 
  -2   5   6     1140.89     1206.67     24.51 o 
  -1   5   6      108.58      109.74      5.41 o 
   0   5   6      971.60     1054.82     19.47 o 
   1   5   6       90.44       87.14      4.57 o 
   2   5   6       17.50       21.04      3.69 o 
   3   5   6       98.72       97.85      3.23 o 
   4   5   6       99.73      102.03      7.80 o 
   5   5   6      276.32      280.59     13.55 o 
   6   5   6        0.11        1.36      5.12 o 
   7   5   6      311.25      271.61     21.15 o 
   8   5   6      132.87      128.31     26.65 o 
   9   5   6       41.71       34.95     15.63 o 
  10   5   6        0.01       15.34     18.61 o 
  11   5   6       28.53       52.08     16.45 o 
 -11   6   6        3.83       -9.36      9.69 o 
 -10   6   6      102.90       95.35     14.93 o 
  -9   6   6        2.43       -1.78      6.87 o 
  -8   6   6      683.93      670.01     32.29 o 
  -7   6   6       27.47       30.39      6.37 o 
  -6   6   6       70.05       57.88      7.46 o 
  -5   6   6      197.39      199.64     11.71 o 
  -4   6   6        9.58       22.18      5.82 o 
  -3   6   6      124.97      122.78      8.39 o 
  -2   6   6      121.59      126.03      8.80 o 
  -1   6   6       20.28       23.26      4.55 o 
   0   6   6      202.82      211.84      8.24 o 
   1   6   6      437.26      407.79     13.56 o 
   2   6   6      224.86      233.47     11.43 o 
   3   6   6      521.23      536.06     22.10 o 
   4   6   6      615.24      625.81     39.11 o 
   5   6   6       61.48       66.74      6.25 o 
   6   6   6       37.97       26.08      8.49 o 
   7   6   6       18.83        5.84      6.40 o 
   8   6   6        0.01        2.35      9.81 o 
   9   6   6       19.33       33.82     17.94 o 
  10   6   6       33.97       41.19     16.57 o 
 -10   7   6       21.12       14.20      9.19 o 
  -9   7   6        1.48       11.60      7.47 o 
  -8   7   6       97.64       94.06     10.94 o 
  -7   7   6       10.64       12.75      7.12 o 
  -6   7   6       61.21       59.80      9.49 o 
  -5   7   6        0.08        1.08      5.91 o 
  -4   7   6      616.59      652.33     22.16 o 
  -3   7   6        2.22        3.13      5.57 o 
  -2   7   6       19.90       22.08      6.04 o 
  -1   7   6      781.84      728.11     25.45 o 
   0   7   6      498.08      485.56     13.30 o 
   1   7   6        0.00       -2.79      6.04 o 
   2   7   6        0.57       -2.71      5.80 o 
   3   7   6       14.54       10.43      5.07 o 
   4   7   6      169.28      166.37     12.35 o 
   5   7   6      202.81      165.97     19.15 o 
   6   7   6      209.57      154.92     32.92 o 
   7   7   6       12.97       10.45      6.51 o 
   8   7   6       92.24      101.67     12.44 o 
   9   7   6       10.55       18.77     10.55 o 
  10   7   6       18.08       44.72     20.67 o 
  -9   8   6       55.38       57.05     12.80 o 
  -8   8   6       31.53       46.09     10.54 o 
  -7   8   6       40.58       36.03      9.63 o 
  -6   8   6      124.11      119.73     12.48 o 
  -5   8   6       17.99       24.64      7.99 o 
  -4   8   6        7.25       10.60      6.87 o 
  -3   8   6       15.73       21.18      7.34 o 
  -2   8   6        6.16       -0.05      4.69 o 
  -1   8   6      182.74      178.58      8.82 o 
   0   8   6       72.75       68.12      9.13 o 
   1   8   6      844.97      829.85     25.68 o 
   2   8   6        7.50        9.92      7.68 o 
   3   8   6       98.64      118.73     10.25 o 
   4   8   6      546.72      571.16     44.03 o 
   5   8   6        1.89       -0.49      4.07 o 
   6   8   6        2.94        0.02      7.03 o 
   7   8   6       11.41        6.49     11.97 o 
   8   8   6        9.13       48.98     16.44 o 
   9   8   6       11.90       28.20     19.32 o 
  -8   9   6        4.96       21.05     10.76 o 
  -7   9   6        0.20        6.83      8.54 o 
  -6   9   6      119.14      104.09     23.78 o 
  -5   9   6      108.62      130.30     13.66 o 
  -4   9   6        1.03        9.37      8.38 o 
  -3   9   6      298.71      299.75     25.71 o 
  -2   9   6      565.36      580.46     24.96 o 
  -1   9   6       38.17       30.66      7.35 o 
   0   9   6       46.35       40.78      9.64 o 
   1   9   6       56.65       45.35     11.57 o 
   2   9   6        4.63        3.04     12.18 o 
   3   9   6      141.82      135.10     17.97 o 
   4   9   6        0.25        0.49      6.77 o 
   5   9   6       31.34       23.80      7.76 o 
   6   9   6       74.61       56.92     21.99 o 
   7   9   6       44.92       55.81     23.32 o 
   8   9   6        0.52       -0.68     22.67 o 
  -7  10   6       63.34       59.11     15.56 o 
  -6  10   6        4.80        2.80      9.96 o 
  -5  10   6       38.60       32.06      9.82 o 
  -4  10   6       16.38       10.25      7.04 o 
  -3  10   6      170.82      160.32     15.60 o 
  -2  10   6       28.38       24.00      8.79 o 
  -1  10   6      196.27      224.86     29.47 o 
   0  10   6      120.97      139.18     28.75 o 
   1  10   6       17.50       20.94     31.12 o 
   2  10   6      198.90      121.83     25.38 o 
   5  10   6      134.07        8.48     21.15 o 
   6  10   6        9.42        0.00     24.02 o 
  -5  11   6       21.04       12.29      9.70 o 
  -4  11   6      152.65      156.15     17.25 o 
  -3  11   6       71.43       63.33     11.71 o 
  -2  11   6       67.45       64.56     18.65 o 
  -1  11   6       59.00       43.00     16.51 o 
   0  11   6       40.33       27.69     18.11 o 
   1  11   6        0.94        6.34     10.35 o 
   2  11   6        1.99        4.03     14.38 o 
 -13   1   7      280.77      269.19     32.83 o 
 -12   1   7        0.19       -6.65     11.71 o 
 -11   1   7       49.27       54.75     11.48 o 
 -10   1   7        0.89        7.65      7.86 o 
  -9   1   7      108.19      107.09      9.64 o 
  -8   1   7        2.31        4.28      5.00 o 
  -7   1   7        0.87        4.57      4.12 o 
  -6   1   7        2.00       11.92      4.69 o 
  -5   1   7      106.56       81.11      5.11 o 
  -4   1   7      635.81      651.31     11.61 o 
  -3   1   7      337.67      365.40     12.32 o 
  -2   1   7     2053.18     1934.85     22.39 o 
  -1   1   7       18.43       11.14      1.78 o 
   0   1   7     2334.80     2305.47     19.41 o 
   1   1   7       19.04       14.81      1.94 o 
   2   1   7      273.84      313.30      8.42 o 
   3   1   7      381.33      431.45      9.40 o 
   4   1   7      426.39      461.23     14.62 o 
   5   1   7      129.76      149.84     10.03 o 
   6   1   7       44.76       47.32      3.72 o 
   7   1   7        0.01       -0.57      2.84 o 
   8   1   7        5.05        1.32      3.73 o 
   9   1   7      956.93      948.89     24.30 o 
  10   1   7        3.17        0.37      4.66 o 
  11   1   7        0.19       -9.31      6.21 o 
  12   1   7        0.26       -1.10      6.10 o 
 -13   2   7        8.08       18.66     13.94 o 
 -12   2   7        7.28       -0.01     10.06 o 
 -11   2   7        6.89      136.38     84.91 o 
 -10   2   7      364.64      327.84     20.59 o 
  -9   2   7       12.95       17.25      6.59 o 
  -8   2   7      151.27      135.94      9.61 o 
  -7   2   7      519.52      565.28     18.07 o 
  -6   2   7      234.24      260.18      9.67 o 
  -5   2   7        0.00       -1.12      3.14 o 
  -4   2   7     2113.38     2081.72     29.57 o 
  -3   2   7       37.34       33.12      3.43 o 
  -2   2   7      123.00      112.25      5.38 o 
  -1   2   7       65.76       59.29      2.54 o 
   0   2   7     1994.32     2121.83     20.39 o 
   1   2   7        4.14        5.12      2.13 o 
   2   2   7     1475.87     1492.68     18.95 o 
   3   2   7       22.93       12.60      4.90 o 
   4   2   7       65.98       80.14      9.66 o 
   5   2   7       43.32       54.77      8.44 o 
   6   2   7        0.65        0.36      2.10 o 
   7   2   7      479.37      479.88     18.29 o 
   8   2   7       17.13       17.10      4.18 o 
   9   2   7       66.18       50.72      6.28 o 
  10   2   7       58.87       59.49      7.70 o 
  11   2   7       14.58       17.54      8.15 o 
  12   2   7       43.12       72.38     26.79 o 
 -12   3   7        7.51       24.17     15.56 o 
 -11   3   7       32.50       27.11     11.33 o 
 -10   3   7       27.95       35.40     10.70 o 
  -9   3   7        2.21        6.53      6.86 o 
  -8   3   7      435.79      445.07     16.53 o 
  -7   3   7        4.20        3.75      4.64 o 
  -6   3   7       17.81       18.97      6.01 o 
  -5   3   7     1050.87     1153.53     21.67 o 
  -4   3   7       92.67      127.29      5.44 o 
  -3   3   7      894.52      913.24     14.42 o 
  -2   3   7     1805.48     1784.43     22.55 o 
  -1   3   7      464.81      462.98      8.44 o 
   0   3   7       43.55       53.62      2.93 o 
   1   3   7        0.06        0.11      1.86 o 
   2   3   7      372.86      372.75     10.70 o 
   3   3   7      115.58      106.71      7.78 o 
   4   3   7       47.40       58.72      7.61 o 
   5   3   7        0.62       -3.30      4.99 o 
   6   3   7       92.18      121.56      8.64 o 
   7   3   7        3.19        4.59      5.76 o 
   8   3   7      144.20      127.68     10.43 o 
   9   3   7      190.54      185.93     12.40 o 
  10   3   7       15.71        9.96      5.51 o 
  11   3   7        8.16       12.46     11.64 o 
  12   3   7        2.38       49.47     32.39 o 
 -12   4   7       27.12       13.33     13.41 o 
 -11   4   7       69.34       67.25     17.21 o 
 -10   4   7       51.38       37.18      9.46 o 
  -9   4   7      219.51      157.06     12.67 o 
  -8   4   7      308.27      287.82     14.38 o 
  -7   4   7        5.66        9.07      5.47 o 
  -6   4   7       69.31       68.44      9.43 o 
  -5   4   7      106.02      108.69      6.48 o 
  -4   4   7       44.85       42.04      5.21 o 
  -3   4   7      434.37      446.33     10.60 o 
  -2   4   7       62.66       62.09      4.59 o 
  -1   4   7       86.18       96.48      5.06 o 
   0   4   7      181.52      193.57      5.85 o 
   1   4   7       38.91       35.60      2.40 o 
   2   4   7     2340.31     2376.03     72.94 o 
   3   4   7      784.18      799.39     42.30 o 
   4   4   7      603.78      668.84     27.88 o 
   5   4   7     1381.38     1488.22     40.25 o 
   6   4   7        0.43        2.29      5.08 o 
   7   4   7      416.08      421.20     17.81 o 
   8   4   7        0.98        1.89      6.85 o 
   9   4   7        2.33       -2.73      7.84 o 
  10   4   7       22.93       21.31     11.83 o 
  11   4   7        7.83       16.99     14.75 o 
 -12   5   7        1.58       -9.08     10.79 o 
 -11   5   7        1.80       -0.23      7.65 o 
 -10   5   7       95.76       94.11     12.73 o 
  -9   5   7        3.93       -3.87      6.98 o 
  -8   5   7       58.18       62.51      9.43 o 
  -7   5   7      106.51       94.14     10.36 o 
  -6   5   7       94.23       87.95      7.89 o 
  -5   5   7        0.01        3.04      4.28 o 
  -4   5   7      468.84      479.56     13.84 o 
  -3   5   7       58.41       55.70      5.76 o 
  -2   5   7      302.41      302.00      9.80 o 
  -1   5   7     1016.73     1013.18     14.52 o 
   0   5   7       14.14       14.41      2.84 o 
   1   5   7      465.43      474.51      9.28 o 
   2   5   7      537.05      566.31     20.78 o 
   3   5   7      654.13      679.60     33.09 o 
   4   5   7       63.41       79.41      6.87 o 
   5   5   7      103.24      105.58      9.99 o 
   6   5   7     1072.62     1217.35     37.90 o 
   7   5   7       20.91       24.35      6.96 o 
   8   5   7       69.92       72.64     10.66 o 
   9   5   7      223.68      255.46     21.15 o 
  10   5   7       17.39       25.45     10.96 o 
  11   5   7       46.86       46.62     20.96 o 
 -11   6   7       69.07       77.41     14.46 o 
 -10   6   7       63.35       62.99     13.32 o 
  -9   6   7      755.16      765.91     31.22 o 
  -8   6   7      336.99      300.09     14.72 o 
  -7   6   7       49.26       44.91      7.98 o 
  -6   6   7       24.00       15.33      6.04 o 
  -5   6   7       13.19       11.18      5.67 o 
  -4   6   7      404.15      384.82     14.71 o 
  -3   6   7      228.58      231.46     10.75 o 
  -2   6   7       30.28       26.52      5.51 o 
  -1   6   7      455.87      472.16      9.78 o 
   0   6   7      610.81      623.80     20.86 o 
   1   6   7       32.57       37.29      5.20 o 
   2   6   7       42.38       31.03      7.79 o 
   3   6   7       11.04       14.34      2.56 o 
   4   6   7      253.29      277.22     39.94 o 
   5   6   7     1597.66     1640.79     80.59 o 
   6   6   7      108.72      100.31     10.97 o 
   7   6   7       27.54       25.77     11.69 o 
   8   6   7        2.90       30.75     17.09 o 
   9   6   7        3.29        6.19      8.16 o 
  10   6   7       15.85       21.67     10.79 o 
 -10   7   7        5.02       11.35      8.17 o 
  -9   7   7       13.83       22.99      9.69 o 
  -8   7   7      282.95      289.55     17.61 o 
  -7   7   7        0.01        8.89      6.92 o 
  -6   7   7       73.58       61.24      9.59 o 
  -5   7   7      487.70      503.85     21.03 o 
  -4   7   7      453.17      441.48     17.53 o 
  -3   7   7      939.24      896.63     28.03 o 
  -2   7   7       34.07       31.99      6.93 o 
  -1   7   7        1.02        1.23      3.59 o 
   0   7   7      267.30      254.32     10.38 o 
   1   7   7        0.09        4.55      4.24 o 
   2   7   7        7.91        8.44      5.95 o 
   3   7   7        2.59        2.81      3.53 o 
   4   7   7       89.36       72.47      4.37 o 
   5   7   7       14.65       12.86     17.25 o 
   6   7   7        1.32       19.49     20.30 o 
   7   7   7       23.12       14.40     12.71 o 
   8   7   7      276.54      314.65     26.22 o 
   9   7   7        2.00       19.18     12.97 o 
  -9   8   7      234.13      217.13     19.64 o 
  -8   8   7       19.63       17.85      9.80 o 
  -7   8   7        0.35       -8.66      7.94 o 
  -6   8   7      233.91      220.80     42.41 o 
  -5   8   7       68.84       73.78     10.70 o 
  -4   8   7       15.27       13.26      7.19 o 
  -3   8   7      132.98      128.68     11.43 o 
  -2   8   7       43.69       28.06     10.39 o 
  -1   8   7        0.01        3.05      4.47 o 
   0   8   7      129.71      128.66     10.71 o 
   1   8   7       12.37       13.64      7.12 o 
   2   8   7      436.51      508.23     32.40 o 
   3   8   7        1.62        6.87      5.73 o 
   4   8   7       15.87       12.28      4.71 o 
   5   8   7      324.48      367.36     47.90 o 
   6   8   7        1.49       41.36     19.49 o 
   7   8   7       31.48       62.59     28.76 o 
   8   8   7       31.03       33.50     30.79 o 
  -8   9   7       45.75       30.10     11.24 o 
  -7   9   7        5.13       31.39     11.57 o 
  -6   9   7        0.80       15.45      8.79 o 
  -5   9   7       67.48       73.81     14.37 o 
  -4   9   7       25.07       36.35      9.74 o 
  -3   9   7       85.58       77.70     13.54 o 
  -2   9   7        1.11       -0.34      6.32 o 
  -1   9   7        0.77       -2.98      6.26 o 
   0   9   7       12.26       10.84      7.82 o 
   1   9   7        3.70       12.38      9.64 o 
   2   9   7       18.19       13.47      7.37 o 
   3   9   7        2.10       10.66      8.96 o 
   5   9   7       15.74        9.01      4.49 o 
   7   9   7       21.13       18.26     19.09 o 
  -6  10   7       72.22       96.12     15.43 o 
  -5  10   7        9.51       11.37      9.53 o 
  -4  10   7       20.50       18.19      7.34 o 
  -3  10   7       69.28       84.89     12.15 o 
  -2  10   7        2.03        0.15      5.99 o 
  -1  10   7        4.06        6.49      8.30 o 
   0  10   7      157.12      156.53     13.47 o 
   1  10   7       29.02       40.53     16.41 o 
   2  10   7      110.94      152.06     18.10 o 
   3  10   7       21.13      -18.27     15.56 o 
  -4  11   7       93.43      106.34     15.74 o 
  -3  11   7        7.54       23.70      9.47 o 
  -2  11   7      115.28      113.17     19.01 o 
  -1  11   7       26.98       40.82     14.44 o 
   0  11   7        0.46        5.57      9.52 o 
   1  11   7        1.10      -11.21     13.53 o 
   3  11   7        5.27      -14.34     13.13 o 
 -13   0   8        0.23       -7.56     13.27 o 
 -12   0   8        0.00        4.69     11.58 o 
 -11   0   8       12.53       34.67     13.74 o 
 -10   0   8      558.82      624.26     33.29 o 
  -9   0   8     2124.13     2006.82    110.96 o 
  -8   0   8       30.48       18.61      8.61 o 
  -7   0   8     1430.85     1420.60    107.97 o 
  -6   0   8      188.65      196.90     13.37 o 
  -5   0   8        0.74        6.33      5.01 o 
  -4   0   8     2346.45     2394.26     47.92 o 
  -3   0   8     2602.81     2483.90     46.29 o 
  -2   0   8      199.88      222.58      7.24 o 
  -1   0   8       12.32        8.38      3.31 o 
   0   0   8     1072.65     1110.06     16.03 o 
   1   0   8      992.07     1111.18     19.75 o 
   2   0   8     1282.74     1293.94     22.93 o 
   3   0   8     1630.58     1713.98     28.79 o 
   4   0   8      786.21      887.26     32.21 o 
   5   0   8       92.06       97.52      8.86 o 
   6   0   8     1225.69     1258.89     39.19 o 
   7   0   8      110.87       90.20      8.58 o 
   8   0   8      155.88      111.40     17.37 o 
   9   0   8      754.08      801.14     37.01 o 
  10   0   8       67.50       70.53     11.09 o 
  11   0   8        0.31       -1.39      7.19 o 
  12   0   8       47.14       53.17     19.39 o 
 -12   1   8        2.72       29.67     12.63 o 
 -11   1   8        4.35        2.68      7.16 o 
 -10   1   8      101.98       92.74     11.01 o 
  -9   1   8       79.86       81.75      9.54 o 
  -8   1   8       43.75       46.79      7.24 o 
  -7   1   8       77.38       77.47      7.29 o 
  -6   1   8       68.16       65.79      6.59 o 
  -5   1   8       26.47       33.23      4.52 o 
  -4   1   8       23.80       30.51      3.88 o 
  -3   1   8      329.78      351.63      7.60 o 
  -2   1   8      375.91      369.10      6.69 o 
  -1   1   8      151.51      146.54      4.22 o 
   0   1   8        1.73        2.74      1.63 o 
   1   1   8        1.39        1.75      1.74 o 
   2   1   8       46.91       44.80      2.46 o 
   3   1   8      186.93      205.38      5.42 o 
   4   1   8       51.45       58.32      4.67 o 
   5   1   8      131.39      160.72      9.66 o 
   6   1   8        1.25       -1.48      2.98 o 
   7   1   8       87.23       96.44     11.98 o 
   8   1   8        2.61        3.57      3.36 o 
   9   1   8       19.43       16.07      4.85 o 
  10   1   8       87.22       93.69     12.60 o 
  11   1   8       14.65       15.61      6.23 o 
  12   1   8       41.40       33.95     12.59 o 
 -12   2   8        0.17       -6.40     12.23 o 
 -11   2   8       19.25       38.88     11.34 o 
 -10   2   8       69.74       67.77     10.23 o 
  -9   2   8       21.11       37.88     12.04 o 
  -8   2   8      147.85      166.80     10.93 o 
  -7   2   8      108.90      111.43      8.41 o 
  -6   2   8       25.20       33.34      5.38 o 
  -5   2   8       10.97       12.78      4.01 o 
  -4   2   8       10.37       11.02      3.21 o 
  -3   2   8     1716.41     1612.93     21.72 o 
  -2   2   8      992.96      967.01     11.98 o 
  -1   2   8       12.24       13.65      2.43 o 
   0   2   8      238.71      242.86      5.08 o 
   1   2   8     1314.62     1445.56     14.59 o 
   2   2   8       11.90       13.32      1.94 o 
   3   2   8      262.39      253.11     25.01 o 
   4   2   8      323.35      360.89     13.78 o 
   5   2   8       82.29      101.74     10.10 o 
   6   2   8      345.98      346.70     15.99 o 
   7   2   8       16.14       11.93      2.90 o 
   8   2   8       15.45        7.14      3.41 o 
   9   2   8       27.71       25.16      4.76 o 
  10   2   8       22.28       21.19      5.63 o 
  11   2   8       21.08       57.40     17.38 o 
 -12   3   8        0.60       -4.69     11.87 o 
 -11   3   8        3.71        6.46     11.36 o 
 -10   3   8       13.65       15.63      8.87 o 
  -9   3   8      202.03      172.57     12.84 o 
  -8   3   8        0.33       -0.10      5.02 o 
  -7   3   8       36.85       26.24      6.18 o 
  -6   3   8       27.56       23.81      5.40 o 
  -5   3   8        7.69        9.92      3.81 o 
  -4   3   8      956.43     1000.76     17.57 o 
  -3   3   8       10.13       10.64      3.38 o 
  -2   3   8       22.21       17.07      4.09 o 
  -1   3   8      152.60      165.84      4.30 o 
   0   3   8      204.71      214.30      8.16 o 
   1   3   8      462.38      439.94      6.67 o 
   2   3   8      114.85      105.01      5.73 o 
   3   3   8       31.23       31.84      6.53 o 
   4   3   8       55.01       54.51      7.95 o 
   5   3   8      225.56      254.41     15.63 o 
   6   3   8      158.42      157.24     67.51 o 
   7   3   8      273.61      281.90     16.17 o 
   8   3   8       23.19       28.28      7.24 o 
   9   3   8        2.34        5.30      7.16 o 
  10   3   8        0.04       -7.86      8.11 o 
  11   3   8       16.00       37.83     15.53 o 
 -12   4   8      105.31      130.43     19.04 o 
 -11   4   8       22.94       30.59     13.24 o 
 -10   4   8        0.96       -5.53      7.50 o 
  -9   4   8       23.13       24.59      9.87 o 
  -8   4   8       38.13       30.60      7.57 o 
  -7   4   8        0.14       -0.43      5.30 o 
  -6   4   8        2.89        1.50      4.61 o 
  -5   4   8       32.02       32.26      6.44 o 
  -4   4   8      195.33      192.38      9.31 o 
  -3   4   8       16.29       17.32      4.00 o 
  -2   4   8       38.63       48.03      4.89 o 
  -1   4   8       25.10       26.95      3.03 o 
   0   4   8      193.18      190.68      5.45 o 
   1   4   8      222.31      230.34      6.15 o 
   2   4   8      400.40      409.44     15.87 o 
   3   4   8      293.00      336.75     23.91 o 
   4   4   8       76.74       70.55      8.42 o 
   5   4   8       28.22       19.19      6.90 o 
   6   4   8      347.52      377.60     21.10 o 
   7   4   8      187.69      218.51     17.93 o 
   8   4   8      169.85      138.54     14.08 o 
   9   4   8       43.38       50.07     10.65 o 
  10   4   8       41.95       29.52     12.59 o 
  11   4   8        0.45       -1.16      9.40 o 
 -11   5   8       59.48       88.30     21.04 o 
 -10   5   8       29.48       21.80     11.36 o 
  -9   5   8        5.18       -0.75      7.33 o 
  -8   5   8        2.78       -0.36      5.75 o 
  -7   5   8        0.94        4.39      4.98 o 
  -6   5   8        0.94        7.04      5.22 o 
  -5   5   8       94.01       86.78      7.64 o 
  -4   5   8     1477.94     1502.35     30.51 o 
  -3   5   8       16.74       24.05      5.05 o 
  -2   5   8      204.55      218.30      9.07 o 
  -1   5   8      151.38      152.21      6.95 o 
   0   5   8       20.35       23.75      3.35 o 
   1   5   8        8.22        7.55      2.54 o 
   2   5   8      301.37      358.31     16.57 o 
   3   5   8       11.73       24.00     11.12 o 
   4   5   8      837.53      901.20     36.71 o 
   5   5   8      300.79      388.77    136.59 o 
   6   5   8      132.68      136.15     13.56 o 
   7   5   8      396.61      441.65     25.49 o 
   8   5   8        6.07        9.06      7.58 o 
   9   5   8       47.82       52.72     11.35 o 
  10   5   8        4.48       -2.54      7.49 o 
 -11   6   8        1.83        9.56     10.26 o 
 -10   6   8       36.98       37.83     20.26 o 
  -9   6   8      142.83      140.13     12.53 o 
  -8   6   8      434.98      467.90     20.60 o 
  -7   6   8      304.89      283.97     15.43 o 
  -6   6   8      100.42       91.76      9.22 o 
  -5   6   8        6.68        4.75      5.59 o 
  -4   6   8        9.46       18.45      6.44 o 
  -3   6   8       50.89       51.06      7.10 o 
  -2   6   8       15.43       20.50      5.19 o 
  -1   6   8       34.41       29.81      4.61 o 
   0   6   8        9.74        5.37      2.34 o 
   1   6   8       34.09       30.19      4.80 o 
   2   6   8      186.09      181.02     15.89 o 
   3   6   8      150.99      139.42     32.49 o 
   4   6   8      306.28      308.16     27.85 o 
   5   6   8       24.16       15.61     12.51 o 
   6   6   8       21.15       26.13      8.72 o 
   7   6   8      118.26      141.32     22.62 o 
   8   6   8       33.87       37.44     12.86 o 
   9   6   8       62.40       75.15     14.83 o 
  10   6   8       14.32       14.01     13.18 o 
 -10   7   8       33.85       55.98     12.31 o 
  -9   7   8       63.45       37.39     11.11 o 
  -8   7   8        0.15       17.60      8.30 o 
  -7   7   8       15.80       17.44      7.71 o 
  -6   7   8       36.78       57.49     10.06 o 
  -5   7   8      108.98      110.11     10.67 o 
  -4   7   8      906.67      974.05     28.72 o 
  -3   7   8     1505.95     1525.16     36.36 o 
  -2   7   8      172.26      175.79     11.62 o 
  -1   7   8        0.66        1.19      2.52 o 
   0   7   8      314.25      298.23     10.36 o 
   1   7   8        0.74       -0.65      4.43 o 
   2   7   8        1.80       -0.94      4.36 o 
   3   7   8       24.01       20.16      3.72 o 
   5   7   8       68.23       80.11     20.07 o 
   6   7   8        6.06       18.94     23.34 o 
   7   7   8       33.58       18.19      8.47 o 
   8   7   8       18.14       32.21     30.79 o 
   9   7   8        5.12       17.54     18.94 o 
  -9   8   8       46.85       42.79     12.36 o 
  -8   8   8      371.85      341.76     22.62 o 
  -7   8   8        4.25        6.68      8.35 o 
  -6   8   8       29.71       17.92      9.38 o 
  -5   8   8      179.05      179.09     14.50 o 
  -4   8   8       29.68       31.08      8.97 o 
  -3   8   8       93.02       87.22     10.57 o 
  -2   8   8       56.97       51.08      7.64 o 
  -1   8   8      348.55      331.64     15.78 o 
   0   8   8      127.30      138.95     11.00 o 
   1   8   8      323.78      302.50     15.96 o 
   2   8   8      225.90      197.65     15.57 o 
   3   8   8      269.74      231.84     16.36 o 
   4   8   8       63.00       68.39     19.84 o 
   5   8   8      167.80      254.81     42.98 o 
   7   8   8        8.85       14.55     25.37 o 
   8   8   8       61.25       47.77     22.96 o 
  -8   9   8       40.14       36.17     12.74 o 
  -7   9   8        2.96        8.92     10.52 o 
  -6   9   8        0.22        2.22      7.70 o 
  -5   9   8       68.16       80.67     13.25 o 
  -4   9   8       48.77       61.08     10.77 o 
  -3   9   8        8.63        4.15      6.39 o 
  -2   9   8      279.40      249.33     17.49 o 
  -1   9   8      258.69      216.51     12.48 o 
   0   9   8       57.10       46.80      8.28 o 
   1   9   8      106.82      108.44     12.77 o 
   2   9   8      143.82      122.48     32.86 o 
   3   9   8       41.31       76.80     23.68 o 
   4   9   8        7.58        2.03      4.54 o 
   7   9   8       43.14       77.14     41.95 o 
  -6  10   8       30.87       40.96     13.03 o 
  -5  10   8        7.25       19.10     10.56 o 
  -4  10   8       11.39       20.89      8.80 o 
  -3  10   8        0.13        7.35      8.51 o 
  -2  10   8        2.55       -2.85      6.37 o 
  -1  10   8        2.56       11.19      8.78 o 
   0  10   8       16.09       15.60     11.13 o 
   1  10   8        0.33        8.36     10.11 o 
   2  10   8       13.05        7.31      8.49 o 
  -3  11   8       38.68       27.04     10.01 o 
  -2  11   8      248.00      262.57     22.31 o 
  -1  11   8       61.23       70.15     16.38 o 
   0  11   8       16.38       17.85     13.79 o 
   1  11   8       55.19       48.04     15.31 o 
   2  11   8        7.74       14.25      9.47 o 
 -12   1   9        0.91        3.82     12.43 o 
 -11   1   9        5.44       31.68     14.54 o 
 -10   1   9        7.04       10.08      7.55 o 
  -9   1   9       32.83       17.08      7.30 o 
  -8   1   9        7.85       17.13      6.41 o 
  -7   1   9       10.88       11.66      5.37 o 
  -6   1   9      164.12      172.43      8.87 o 
  -5   1   9        7.20        1.78      3.51 o 
  -4   1   9       38.76       49.03      4.84 o 
  -3   1   9       16.66       18.03      3.00 o 
  -2   1   9      837.73      838.34     12.10 o 
  -1   1   9      510.74      487.88      9.04 o 
   0   1   9     1935.45     2084.45     23.20 o 
   1   1   9      148.06      156.54      4.59 o 
   2   1   9       96.48      105.80      5.80 o 
   3   1   9       67.50       74.34      4.37 o 
   4   1   9      350.92      364.15     13.00 o 
   5   1   9       42.73       39.02      5.52 o 
   6   1   9       22.57       31.10      8.51 o 
   7   1   9       65.89       59.18      7.37 o 
   8   1   9      162.94      155.91     19.68 o 
   9   1   9       22.92       15.87      7.51 o 
  10   1   9        5.11       17.01      6.37 o 
  11   1   9        2.79       -4.95      8.04 o 
 -12   2   9        0.84        0.60     11.69 o 
 -11   2   9       23.31       28.80     11.56 o 
 -10   2   9       35.98       18.59      9.87 o 
  -9   2   9      156.06      113.81     14.26 o 
  -8   2   9       23.53       21.29      6.77 o 
  -7   2   9      955.68      873.33     27.60 o 
  -6   2   9      237.73      260.82     10.85 o 
  -5   2   9      255.76      266.70      9.73 o 
  -4   2   9      364.95      366.66      9.93 o 
  -3   2   9      331.68      309.67     25.51 o 
  -2   2   9      153.19      153.63      5.44 o 
  -1   2   9      185.95      188.81      5.72 o 
   0   2   9      456.93      465.97      8.36 o 
   1   2   9      802.52      833.29     10.16 o 
   2   2   9       77.07       79.03      5.83 o 
   3   2   9     1359.86     1470.77     31.90 o 
   4   2   9       59.08       69.71      9.01 o 
   5   2   9        3.26       10.97      7.87 o 
   6   2   9      252.98      307.58     37.74 o 
   7   2   9        9.53       15.17      7.53 o 
   8   2   9       32.03       22.85     10.50 o 
   9   2   9       52.92       58.43     22.95 o 
  10   2   9       23.37       39.97     12.50 o 
  11   2   9        5.53        5.56      7.76 o 
 -12   3   9        8.92       20.52     15.81 o 
 -11   3   9       25.88       37.18     12.28 o 
 -10   3   9        1.85       -0.08      9.49 o 
  -9   3   9       20.11       17.49     11.22 o 
  -8   3   9      247.13      227.45     13.61 o 
  -7   3   9       31.08       21.63      7.26 o 
  -6   3   9        5.23        1.65      4.56 o 
  -5   3   9        2.07        0.20      4.35 o 
  -4   3   9      592.22      597.47     14.12 o 
  -3   3   9       20.59       27.03      4.04 o 
  -2   3   9        3.09        1.20      2.60 o 
  -1   3   9      194.70      213.08      5.91 o 
   0   3   9       15.83       23.13      3.16 o 
   1   3   9      166.59      163.40      5.05 o 
   2   3   9      491.07      537.96     12.31 o 
   3   3   9      311.37      343.11     13.42 o 
   4   3   9      119.43      150.70     12.56 o 
   5   3   9        2.82        4.06     11.16 o 
   6   3   9      810.41      964.56     57.04 o 
   7   3   9      385.23      415.56     31.09 o 
   8   3   9        2.20        8.87      9.09 o 
   9   3   9      353.11      364.19     55.52 o 
  10   3   9       28.52       32.29     11.23 o 
  11   3   9       12.30       17.80      9.00 o 
 -11   4   9        4.00       14.29     14.14 o 
 -10   4   9       75.44       67.80     17.37 o 
  -9   4   9       27.58       24.80     10.47 o 
  -8   4   9      247.34      214.45     15.55 o 
  -7   4   9      440.61      420.56     25.51 o 
  -6   4   9       42.18       36.19      6.85 o 
  -5   4   9     1022.71     1017.22     22.47 o 
  -4   4   9     1239.31     1271.43     29.47 o 
  -3   4   9       74.41       91.76      6.54 o 
  -2   4   9      137.61      137.22      6.11 o 
  -1   4   9       47.65       49.12      3.96 o 
   0   4   9        0.20        0.95      2.39 o 
   1   4   9        6.13        6.06      2.46 o 
   2   4   9      193.39      208.81     11.79 o 
   3   4   9      154.45      141.56     16.91 o 
   4   4   9      339.19      331.14     22.35 o 
   5   4   9     1019.50     1113.32     41.66 o 
   6   4   9        0.00        3.51      7.17 o 
   7   4   9        0.90       -4.53      7.69 o 
   8   4   9      369.92      435.43     30.87 o 
   9   4   9        2.57        0.99      8.34 o 
  10   4   9        6.11       11.24      8.44 o 
 -11   5   9       47.01       59.74     17.72 o 
 -10   5   9       10.58       16.72     14.26 o 
  -9   5   9      177.85      173.10     15.32 o 
  -8   5   9      117.80      104.76     11.67 o 
  -7   5   9      142.12      155.73     11.46 o 
  -6   5   9        3.15        8.32      5.54 o 
  -5   5   9      352.47      358.46     14.65 o 
  -4   5   9       25.17       27.83      6.96 o 
  -3   5   9      269.85      272.91     13.17 o 
  -2   5   9       24.29       25.00      4.41 o 
  -1   5   9       94.89       90.20      4.56 o 
   0   5   9      215.79      215.92      6.91 o 
   1   5   9      581.63      631.22      9.81 o 
   2   5   9       98.85       94.05     10.49 o 
   3   5   9      349.04      372.27     34.20 o 
   4   5   9      299.33      290.46     24.81 o 
   5   5   9       79.46       86.04     16.41 o 
   6   5   9       77.86       84.01     10.65 o 
   7   5   9       35.93       16.09     10.03 o 
   8   5   9       47.29       38.21     12.18 o 
   9   5   9        0.90        6.57     10.94 o 
  10   5   9        0.28        3.94     10.08 o 
 -10   6   9       19.66        5.76      7.70 o 
  -9   6   9      122.30      128.77     14.03 o 
  -8   6   9       69.23       79.09     10.53 o 
  -7   6   9      100.66       80.57     10.03 o 
  -6   6   9        2.56       -1.78      5.53 o 
  -5   6   9      319.86      335.64     14.88 o 
  -4   6   9        8.13        8.93      6.39 o 
  -3   6   9       69.98       73.54      8.51 o 
  -2   6   9      549.73      574.42     14.27 o 
  -1   6   9       40.75       42.40      4.65 o 
   0   6   9      135.62      146.96      6.46 o 
   1   6   9        0.14        5.20      3.09 o 
   2   6   9       30.41       25.43      4.32 o 
   3   6   9        8.00       -2.15     10.08 o 
   4   6   9       47.81       41.49     24.53 o 
   5   6   9      481.39      441.24     18.29 o 
   6   6   9        5.43       14.24      8.07 o 
   7   6   9       63.83       64.15     19.67 o 
   8   6   9        9.60        0.58      7.51 o 
   9   6   9        1.43        5.14     10.99 o 
  -9   7   9        4.85       20.66     17.83 o 
  -8   7   9        5.94       -5.47      7.43 o 
  -7   7   9       22.98       23.93      8.57 o 
  -6   7   9        0.19       -8.15      7.31 o 
  -5   7   9      108.73      132.49     12.40 o 
  -4   7   9       44.08       42.20      8.64 o 
  -3   7   9      138.04      159.11     11.26 o 
  -2   7   9       63.29       62.06      6.99 o 
  -1   7   9      568.28      592.12     12.46 o 
   0   7   9      134.40      119.24      8.24 o 
   1   7   9        9.54        9.80      5.57 o 
   2   7   9     1098.99      998.57     91.37 o 
   3   7   9        0.25       -7.10     15.22 o 
   4   7   9      104.66      108.95     28.08 o 
   6   7   9        5.02       -5.07     21.31 o 
   7   7   9        0.05       10.09     16.02 o 
   8   7   9      104.05      113.20     27.49 o 
  -8   8   9       11.46       29.13     10.96 o 
  -7   8   9       96.69      116.85     14.33 o 
  -6   8   9       12.85       22.62      9.97 o 
  -5   8   9       68.47       69.27     10.90 o 
  -4   8   9       58.24       57.40     10.12 o 
  -3   8   9        2.90        8.07      6.54 o 
  -2   8   9       22.47       25.18      6.28 o 
  -1   8   9        6.79        5.83      4.41 o 
   0   8   9        8.49        8.88      4.59 o 
   1   8   9      179.81      133.91     16.95 o 
   2   8   9      114.33      101.00     10.09 o 
   3   8   9        0.03      -21.99     22.33 o 
   6   8   9       10.90       14.21     26.73 o 
   7   8   9        0.30      -37.55     32.48 o 
  -7   9   9        0.43       10.92      9.74 o 
  -6   9   9        3.22       20.92     10.47 o 
  -5   9   9      143.08      161.78     15.92 o 
  -4   9   9       46.73       62.86     15.46 o 
  -3   9   9        0.96        2.59      4.07 o 
  -2   9   9        4.84       13.68      7.81 o 
  -1   9   9       63.34       64.90     10.38 o 
   0   9   9        0.19        1.83      6.12 o 
   1   9   9        8.38       12.77      7.44 o 
   2   9   9       22.47       26.98      7.03 o 
   3   9   9        1.90       -0.15      3.90 o 
   4   9   9       40.38      118.41     48.04 o 
  -5  10   9       38.20       33.54     11.53 o 
  -4  10   9       50.49       50.58     10.75 o 
  -3  10   9        1.64       -4.74      8.57 o 
  -2  10   9        5.31        1.26     16.55 o 
  -1  10   9       14.00       25.10      9.39 o 
   0  10   9      112.98      131.27     12.09 o 
   1  10   9      112.41      143.55     13.87 o 
   2  10   9      214.89      143.70     41.19 o 
  -1  11   9       58.21       83.87     16.66 o 
   0  11   9        6.82        6.61     10.72 o 
 -12   0  10        0.00       -4.92     13.04 o 
 -11   0  10      259.64      265.62     29.79 o 
 -10   0  10      109.82      137.57     19.97 o 
  -9   0  10      169.52      116.22     17.22 o 
  -8   0  10      123.28       95.15     15.90 o 
  -7   0  10      135.79      123.95     13.78 o 
  -6   0  10       91.82       97.69     11.32 o 
  -5   0  10     1482.35     1473.72     39.59 o 
  -4   0  10      394.56      431.18     13.32 o 
  -3   0  10      570.13      570.45     16.71 o 
  -2   0  10     2699.47     2701.36     49.65 o 
  -1   0  10      450.14      493.19     12.87 o 
   0   0  10      242.87      265.08      7.55 o 
   1   0  10      377.36      460.69     13.65 o 
   2   0  10        1.74        9.87      4.57 o 
   3   0  10      605.65      674.18     17.60 o 
   4   0  10      116.80      103.47      7.74 o 
   5   0  10      917.28      892.90     41.36 o 
   6   0  10      495.49      451.40     64.01 o 
   7   0  10      703.45      687.27    134.00 o 
   8   0  10      192.02      162.50     36.89 o 
   9   0  10       33.54       26.56     22.33 o 
  10   0  10        0.61       17.09     17.25 o 
  11   0  10       10.84       49.39     29.09 o 
 -12   1  10        0.16        4.46      9.25 o 
 -11   1  10        0.00        6.47      8.86 o 
 -10   1  10       14.34        6.96      9.95 o 
  -9   1  10       31.74       42.45     20.16 o 
  -8   1  10       31.26       22.14      7.17 o 
  -7   1  10       71.12       71.55      8.16 o 
  -6   1  10        0.00        1.72      4.97 o 
  -5   1  10       85.73       76.46      9.41 o 
  -4   1  10       23.20       22.40      4.09 o 
  -3   1  10     1118.23     1125.09     17.34 o 
  -2   1  10      219.11      216.60     10.97 o 
  -1   1  10        0.50        4.81      2.93 o 
   0   1  10        4.28        2.59      2.51 o 
   1   1  10      261.27      278.63      9.13 o 
   2   1  10       37.10       45.36      3.48 o 
   3   1  10      214.86      189.52      9.01 o 
   4   1  10      155.45      163.44      6.91 o 
   5   1  10      504.00      522.26     19.95 o 
   6   1  10        1.45        2.00      2.38 o 
   7   1  10       24.16       26.63      5.48 o 
   8   1  10        1.03       -0.77      3.53 o 
   9   1  10       57.66       55.79     10.61 o 
  10   1  10        1.95       -1.31      7.84 o 
  11   1  10        4.93        5.58     15.67 o 
 -12   2  10        0.48       18.81     13.67 o 
 -11   2  10       37.21       15.43     11.18 o 
 -10   2  10        6.59       11.55     15.73 o 
  -9   2  10      742.71      766.79     48.10 o 
  -8   2  10        0.95        3.51      5.92 o 
  -7   2  10        6.21       17.62      6.30 o 
  -6   2  10       10.13        6.36      4.43 o 
  -5   2  10      155.61      145.94      7.83 o 
  -4   2  10      240.32      240.99      8.69 o 
  -3   2  10      370.76      374.45      9.00 o 
  -2   2  10       97.77      104.05      5.52 o 
  -1   2  10        2.80        2.22      2.48 o 
   0   2  10     1074.45     1107.48     15.35 o 
   1   2  10       49.60       47.99      3.48 o 
   2   2  10        0.77       -0.38      1.84 o 
   3   2  10      334.92      367.03     12.32 o 
   4   2  10       32.55       36.14      6.48 o 
   5   2  10     1638.73     1751.20     76.92 o 
   6   2  10     1711.71     1964.26    127.33 o 
   7   2  10       80.46       78.77     17.85 o 
   8   2  10        5.92       -0.44      8.30 o 
   9   2  10       88.89       98.33     27.38 o 
  10   2  10       20.47       24.52     10.80 o 
  11   2  10        3.92        4.50     15.84 o 
 -11   3  10        0.96       -9.13     19.62 o 
 -10   3  10       56.37       58.45     19.79 o 
  -9   3  10        3.01       11.75      8.89 o 
  -8   3  10       18.74       15.56      7.20 o 
  -7   3  10      140.51      138.09     10.74 o 
  -6   3  10       83.89       84.91      7.32 o 
  -5   3  10      580.98      593.55     22.02 o 
  -4   3  10      748.80      759.46     19.06 o 
  -3   3  10      465.81      468.70     10.23 o 
  -2   3  10       60.77       66.60      4.51 o 
  -1   3  10        0.15        1.42      2.46 o 
   0   3  10       92.50       98.65      4.85 o 
   1   3  10        3.86        7.29      2.80 o 
   2   3  10       18.00       19.66      4.17 o 
   3   3  10        6.80        6.92      5.18 o 
   4   3  10      560.75      626.03     23.76 o 
   5   3  10      275.46      314.64     18.85 o 
   6   3  10        8.92       16.83      8.80 o 
   7   3  10      199.85      200.20     18.02 o 
   8   3  10        1.17       -1.04      8.33 o 
   9   3  10       17.09       20.01     10.58 o 
  10   3  10       62.41       68.44     19.16 o 
 -11   4  10       84.49      114.78     24.45 o 
 -10   4  10        6.65       22.96     14.02 o 
  -9   4  10        1.69       22.97     18.81 o 
  -8   4  10       80.14       73.35     20.51 o 
  -7   4  10      252.95      235.29     14.43 o 
  -6   4  10      496.47      452.35     16.15 o 
  -5   4  10        0.90        0.77      4.32 o 
  -4   4  10      270.32      296.47     13.89 o 
  -3   4  10       12.28        6.62      3.30 o 
  -2   4  10       21.04       20.00      4.13 o 
  -1   4  10        3.25        4.38      2.58 o 
   0   4  10      116.50      127.37      5.70 o 
   1   4  10       65.73       61.22      5.49 o 
   2   4  10        4.92       13.03      6.61 o 
   3   4  10      311.93      303.50     15.15 o 
   4   4  10      113.14      118.30     19.96 o 
   5   4  10      219.42      243.01     34.52 o 
   6   4  10      313.84      332.76     26.07 o 
   7   4  10      171.55      161.28     19.37 o 
   8   4  10        3.38        6.95     10.34 o 
   9   4  10        0.29       15.10     10.56 o 
  10   4  10       14.76       24.93     19.99 o 
 -11   5  10       33.20       26.40     13.37 o 
 -10   5  10       63.00       50.40     24.72 o 
  -9   5  10       57.08       63.30     12.63 o 
  -8   5  10       27.66       11.12      7.13 o 
  -7   5  10       79.73       82.47      9.72 o 
  -6   5  10       17.52       15.48      6.80 o 
  -5   5  10       18.19       20.43      6.02 o 
  -4   5  10     2398.63     2516.65     48.19 o 
  -3   5  10      316.94      302.81     12.71 o 
  -2   5  10      794.76      794.80     21.83 o 
  -1   5  10      281.48      282.49     12.64 o 
   0   5  10        0.27        0.63      2.88 o 
   1   5  10        3.80        2.06      2.40 o 
   2   5  10       60.06       57.37      9.81 o 
   3   5  10        0.00        5.96      8.30 o 
   4   5  10       70.66       69.22     13.03 o 
   5   5  10       36.20       35.85      9.71 o 
   6   5  10      199.47      194.26     22.67 o 
   7   5  10       15.68       18.78     10.23 o 
   8   5  10        4.64       -0.45      8.16 o 
   9   5  10        0.75       14.48     13.43 o 
 -10   6  10       42.04       55.79     12.78 o 
  -9   6  10        0.69       -0.89      7.46 o 
  -8   6  10        3.11        8.34      8.15 o 
  -7   6  10       10.76       13.98      7.29 o 
  -6   6  10        0.01        2.36      5.78 o 
  -5   6  10       64.54       63.71      8.44 o 
  -4   6  10        0.04       -0.94      5.71 o 
  -3   6  10        2.00        4.77      3.92 o 
  -2   6  10        2.95        3.04      4.56 o 
  -1   6  10       44.86       49.13      4.84 o 
   0   6  10       31.01       26.66      4.06 o 
   1   6  10        6.94        4.11      2.54 o 
   2   6  10       37.59       38.23     10.05 o 
   3   6  10       63.76       55.20     13.05 o 
   4   6  10      118.67      124.52     29.44 o 
   5   6  10        0.32       -2.91      8.12 o 
   6   6  10        7.97        9.70     21.48 o 
   7   6  10       17.62       34.51     14.21 o 
   8   6  10        6.95       22.81     12.15 o 
   9   6  10       38.23       44.95     15.43 o 
  -9   7  10       39.24       29.95     13.42 o 
  -8   7  10        5.17        2.92      8.08 o 
  -7   7  10       26.90       38.84     13.42 o 
  -6   7  10        0.36        3.72      6.91 o 
  -5   7  10       19.82       16.91      7.88 o 
  -4   7  10       88.70       72.84      9.39 o 
  -3   7  10       19.67       19.25      5.52 o 
  -2   7  10        0.32       -0.46      4.15 o 
  -1   7  10        1.41        4.46      3.53 o 
   0   7  10        0.03        3.16      4.22 o 
   1   7  10       25.18       24.27      5.40 o 
   2   7  10       10.35        8.13      9.86 o 
   3   7  10       35.33       57.85     23.68 o 
   4   7  10        0.18       17.93     24.36 o 
   8   7  10        0.01       13.49     29.43 o 
  -8   8  10      182.51      189.56     22.28 o 
  -7   8  10       99.94      104.54     14.59 o 
  -6   8  10        0.01       -1.62      7.55 o 
  -5   8  10        0.81        8.61      8.92 o 
  -4   8  10       67.51       72.97     10.49 o 
  -3   8  10       11.93       18.14      5.75 o 
  -2   8  10       14.78       18.47      5.74 o 
  -1   8  10        6.60        5.65      4.44 o 
   0   8  10       20.69       15.30      4.90 o 
   1   8  10        7.69        8.04      5.50 o 
   2   8  10       71.94       54.53      7.02 o 
   3   8  10        3.97       -1.59     13.87 o 
  -6   9  10        2.13       -7.00     12.55 o 
  -5   9  10       84.91       81.05     13.40 o 
  -4   9  10       40.34       26.39     10.16 o 
  -3   9  10       25.57       28.32     11.69 o 
  -2   9  10        0.11        0.34      7.27 o 
  -1   9  10       73.29       55.69      9.97 o 
   0   9  10       18.60        9.01      7.17 o 
   1   9  10       66.82       65.09      9.95 o 
   2   9  10       21.79       13.18      7.72 o 
  -4  10  10       40.68       57.04     14.73 o 
  -3  10  10       45.97       34.14     10.79 o 
  -2  10  10        4.57        0.01      7.52 o 
  -1  10  10        5.14       18.89     10.30 o 
   0  10  10        0.02       -5.15     10.94 o 
   1  10  10       61.01       58.52     17.43 o 
   2  10  10       24.79       36.88     21.99 o 
   3  10  10       36.65      132.28     54.81 o 
 -11   1  11        9.90       11.04      9.82 o 
 -10   1  11       26.89       23.32      9.65 o 
  -9   1  11        3.54       -3.88      7.67 o 
  -8   1  11       19.83       22.12      7.58 o 
  -7   1  11       91.32       80.32      8.90 o 
  -6   1  11      115.64      115.17      9.02 o 
  -5   1  11       10.51        9.53      4.45 o 
  -4   1  11      938.54      950.08     20.32 o 
  -3   1  11       92.29       93.23      5.49 o 
  -2   1  11        0.48        0.82      2.88 o 
  -1   1  11      506.81      531.33     11.66 o 
   0   1  11      127.21      132.20      5.19 o 
   1   1  11      378.79      402.74     12.68 o 
   2   1  11       20.14       17.99      3.26 o 
   3   1  11        4.67        2.65      2.55 o 
   4   1  11       31.79       21.77      5.00 o 
   5   1  11       48.76       50.18      4.52 o 
   6   1  11       14.96       12.69      3.43 o 
   7   1  11      162.94      168.92     27.60 o 
   8   1  11       35.48       42.18      9.21 o 
   9   1  11       13.60       15.43     17.19 o 
  10   1  11       30.22       65.08     14.72 o 
 -11   2  11       24.36       49.06     14.82 o 
 -10   2  11       29.35       33.64     12.58 o 
  -9   2  11       20.55       21.01     10.17 o 
  -8   2  11      581.53      551.28     22.32 o 
  -7   2  11        6.02       17.57      5.93 o 
  -6   2  11      469.71      447.87     16.17 o 
  -5   2  11      724.39      751.69     18.79 o 
  -4   2  11        9.96       13.45      3.97 o 
  -3   2  11      768.12      767.56     15.04 o 
  -2   2  11      166.22      167.94      6.88 o 
  -1   2  11      314.48      317.91      8.58 o 
   0   2  11       27.57       26.97      3.73 o 
   1   2  11      115.19      103.15      7.29 o 
   2   2  11        0.21        0.53      2.11 o 
   3   2  11        8.83       15.76      5.30 o 
   4   2  11      367.33      373.09     37.78 o 
   5   2  11       12.41       17.26      7.18 o 
   6   2  11        5.02        2.71     10.83 o 
   7   2  11       99.10      138.72     30.38 o 
   8   2  11      336.38      356.09     51.07 o 
   9   2  11      115.54      121.33     34.02 o 
  10   2  11        0.94       -5.76     13.31 o 
 -11   3  11       22.14       38.47     18.93 o 
 -10   3  11        1.85       16.94      9.72 o 
  -9   3  11       81.24       78.00     13.98 o 
  -8   3  11        2.11        9.94     10.79 o 
  -7   3  11      199.40      189.95     12.69 o 
  -6   3  11        3.40        2.82      4.92 o 
  -5   3  11        0.18        3.22      4.59 o 
  -4   3  11      151.40      135.21     10.11 o 
  -3   3  11      625.20      637.01     13.88 o 
  -2   3  11        0.21        1.16      3.12 o 
  -1   3  11       76.33       71.18      4.93 o 
   0   3  11      986.13     1048.63     22.45 o 
   1   3  11        0.09        1.38      2.70 o 
   2   3  11       23.71       25.37      4.80 o 
   3   3  11       26.66       29.17      6.20 o 
   4   3  11      348.05      328.30    169.45 o 
   5   3  11      101.10      120.27     12.41 o 
   6   3  11       58.75       75.45     17.25 o 
   7   3  11       24.05       14.50     11.60 o 
   8   3  11       38.50       37.44     11.42 o 
   9   3  11       48.92       66.77     19.09 o 
  10   3  11        0.11        1.48      9.40 o 
 -11   4  11        8.13       40.87     34.00 o 
 -10   4  11       18.16       29.86     19.44 o 
  -9   4  11       57.12       64.71     12.41 o 
  -8   4  11       46.67       35.64      9.00 o 
  -7   4  11       64.65       54.87      9.34 o 
  -6   4  11      515.80      545.41     18.78 o 
  -5   4  11      211.41      221.01     11.20 o 
  -4   4  11      168.72      174.05     10.83 o 
  -3   4  11      377.74      388.79     11.11 o 
  -2   4  11      174.33      169.66      8.34 o 
  -1   4  11        0.00        1.87      3.19 o 
   0   4  11       86.40       78.85      5.48 o 
   1   4  11      601.54      664.31     15.09 o 
   2   4  11       10.90       10.58      6.85 o 
   3   4  11        1.40        2.22      5.06 o 
   4   4  11       29.89       17.28     11.72 o 
   5   4  11       56.04       39.92     11.16 o 
   6   4  11       23.16       27.40     12.18 o 
   7   4  11       22.79       21.89     10.76 o 
   8   4  11        8.21        1.97      9.70 o 
   9   4  11       15.64       15.73     11.33 o 
 -10   5  11       28.73       45.61     11.10 o 
  -9   5  11       76.05      106.47     13.43 o 
  -8   5  11       37.52       38.41      9.93 o 
  -7   5  11       26.96       25.61      7.90 o 
  -6   5  11        2.19       11.36      6.27 o 
  -5   5  11        3.31        2.89      5.10 o 
  -4   5  11       11.88       11.11      5.42 o 
  -3   5  11       13.74       17.88      5.17 o 
  -2   5  11     1279.99     1346.48     26.44 o 
  -1   5  11       29.65       21.95      4.20 o 
   0   5  11       23.20       24.38      4.41 o 
   1   5  11      124.85      103.38      6.72 o 
   2   5  11      590.35      551.32     35.45 o 
   3   5  11      654.08      715.81     34.40 o 
   4   5  11        1.50        4.22      5.83 o 
   5   5  11        0.12        5.41      9.47 o 
   6   5  11        0.13       -7.65     18.61 o 
   7   5  11      115.36      105.28     19.46 o 
   8   5  11       30.17       28.67     11.50 o 
   9   5  11       31.41       45.57     21.11 o 
  -9   6  11        4.40       24.76     15.38 o 
  -8   6  11        0.36        6.82     11.42 o 
  -7   6  11        2.37        6.43      7.39 o 
  -6   6  11       69.74       73.22     13.21 o 
  -5   6  11      122.75      111.25     10.48 o 
  -4   6  11       73.16       64.59      9.37 o 
  -3   6  11        0.53        0.32      4.71 o 
  -2   6  11       24.80       20.41      5.35 o 
  -1   6  11       11.90        3.83      3.77 o 
   0   6  11        0.80        2.72      3.47 o 
   1   6  11       86.40       66.82      7.95 o 
   2   6  11       20.00       32.18     10.65 o 
   3   6  11      283.18      251.84     36.56 o 
   4   6  11      193.34      146.33     35.37 o 
   5   6  11      110.53      290.65     45.68 o 
   6   6  11       43.16       -4.06      8.80 o 
   7   6  11        0.83      -15.56     12.52 o 
   8   6  11        0.96       -1.01     19.96 o 
  -8   7  11       29.42       53.00     13.39 o 
  -7   7  11       10.55       21.37     13.94 o 
  -6   7  11        9.51       17.40      8.27 o 
  -5   7  11       77.73       67.06     10.40 o 
  -4   7  11      151.79      149.91     15.53 o 
  -3   7  11        0.77       -5.16      5.18 o 
  -2   7  11       33.43       22.39      5.57 o 
  -1   7  11      101.55       89.07     10.99 o 
   0   7  11      915.15      875.28     21.06 o 
   1   7  11       50.00       38.87      5.70 o 
   2   7  11       62.25       68.92     14.99 o 
   3   7  11      117.03      100.80     23.17 o 
   4   7  11      124.65      109.88     26.38 o 
  -7   8  11        0.38       19.37     10.13 o 
  -6   8  11      107.62      129.31     16.25 o 
  -5   8  11      199.04      206.36     17.00 o 
  -4   8  11        0.66        2.69      5.52 o 
  -3   8  11       44.62       41.73      7.47 o 
  -2   8  11       46.66       32.34      7.08 o 
  -1   8  11       35.76       32.31      7.29 o 
   0   8  11       19.87       15.33      5.14 o 
   1   8  11       44.50       42.58      6.91 o 
   2   8  11        8.35       -0.14     10.06 o 
  -6   9  11        4.85       10.49      9.79 o 
  -5   9  11        0.85       -5.44      9.72 o 
  -4   9  11      124.69      113.86     34.17 o 
  -3   9  11       21.00       19.00      8.61 o 
  -2   9  11       21.51       26.32      7.93 o 
  -1   9  11       72.29       72.07     10.83 o 
   0   9  11      141.32      137.52     11.33 o 
   1   9  11       33.92       21.02      7.20 o 
   2   9  11      139.32      139.04     21.75 o 
   3   9  11        0.06       -2.71     17.25 o 
  -3  10  11        0.10       -9.53     10.05 o 
  -2  10  11       20.75       47.03     14.75 o 
  -1  10  11        3.35       -1.00      8.38 o 
   0  10  11        0.18       -3.03     16.60 o 
   1  10  11       14.45       30.28     15.44 o 
 -11   0  12       12.69       -1.35     12.92 o 
 -10   0  12       49.45       42.00     20.30 o 
  -9   0  12      247.91      231.07     24.73 o 
  -8   0  12      112.90      118.28     17.01 o 
  -7   0  12        5.64        5.40      8.67 o 
  -6   0  12      227.99      212.31     17.15 o 
  -5   0  12        0.70        5.17      6.21 o 
  -4   0  12     1271.20     1334.20     44.64 o 
  -3   0  12       79.92       76.94     11.99 o 
  -2   0  12      117.42      146.80      9.23 o 
  -1   0  12       45.81       52.78      7.32 o 
   0   0  12       55.11       64.25      7.17 o 
   1   0  12      764.17      817.82     27.02 o 
   2   0  12       17.58       14.65      5.50 o 
   3   0  12      196.73      175.92     10.15 o 
   4   0  12      661.94      630.20     55.83 o 
   5   0  12     4144.03     4298.44    483.68 o 
   6   0  12       72.67       39.59     10.83 o 
   8   0  12       15.57       18.31      9.02 o 
   9   0  12        3.55        2.03     17.93 o 
  10   0  12       31.18       54.47     30.45 o 
 -11   1  12        0.02        2.33      9.36 o 
 -10   1  12        6.26        8.58      9.39 o 
  -9   1  12        7.71       15.59      8.79 o 
  -8   1  12        3.60       15.27      8.50 o 
  -7   1  12       21.81       23.31      6.47 o 
  -6   1  12        0.37       -1.81      4.62 o 
  -5   1  12      324.26      314.72     11.19 o 
  -4   1  12       88.88       84.51      6.59 o 
  -3   1  12       63.90       72.17      5.86 o 
  -2   1  12       52.48       57.54      5.28 o 
  -1   1  12       80.24       91.65      5.71 o 
   0   1  12        2.61        2.76      2.87 o 
   1   1  12       14.33       15.04      3.73 o 
   2   1  12      153.05      164.70      7.77 o 
   3   1  12      152.37      133.13     11.81 o 
   4   1  12      226.40      200.63     13.04 o 
   5   1  12       30.09       22.07      5.30 o 
   6   1  12        0.93       -0.28      9.10 o 
   7   1  12        5.62        6.09     11.84 o 
   8   1  12       74.83       89.04     18.07 o 
   9   1  12       36.22       30.57     11.49 o 
  10   1  12       21.67       63.21     22.29 o 
 -11   2  12       97.14      113.31     17.01 o 
 -10   2  12       64.26       97.93     17.14 o 
  -9   2  12      113.87      120.71     13.90 o 
  -8   2  12       96.60       78.78     13.45 o 
  -7   2  12      124.91      115.09     10.39 o 
  -6   2  12      275.58      239.25     12.31 o 
  -5   2  12       35.99       37.98      5.71 o 
  -4   2  12     2480.74     2551.47     41.66 o 
  -3   2  12       54.52       54.53      5.35 o 
  -2   2  12        6.27        4.93      3.71 o 
  -1   2  12      178.18      178.04      7.55 o 
   0   2  12        2.71        0.81      2.96 o 
   1   2  12       33.97       34.98      5.64 o 
   2   2  12       15.79       17.37      3.19 o 
   3   2  12      108.93       97.12      9.23 o 
   4   2  12        0.01        5.49      7.21 o 
   5   2  12      912.12      943.78     81.52 o 
   6   2  12      113.21      110.13     14.40 o 
   7   2  12       48.34       46.35     19.28 o 
   8   2  12       36.09       31.94     11.69 o 
   9   2  12       76.18      107.81     19.41 o 
 -11   3  12        0.81       26.84     19.11 o 
 -10   3  12        3.29       13.90     15.41 o 
  -9   3  12       27.95       38.58      9.18 o 
  -8   3  12       28.30       24.94      8.82 o 
  -7   3  12       12.05       21.70      7.27 o 
  -6   3  12      108.07      108.37      9.68 o 
  -5   3  12       15.55       15.62      5.64 o 
  -4   3  12       73.98       75.93      6.71 o 
  -3   3  12       66.68       66.41      6.26 o 
  -2   3  12       73.10       68.45      5.87 o 
  -1   3  12      206.60      223.28      8.80 o 
   0   3  12       69.52       75.07      5.50 o 
   1   3  12       32.77       33.88      4.19 o 
   2   3  12       68.92       80.72      6.80 o 
   3   3  12       34.96       42.56      8.01 o 
   4   3  12        7.06       13.04      7.41 o 
   5   3  12       21.21       17.14      8.85 o 
   6   3  12       92.39        2.71     11.17 o 
   7   3  12        1.74        0.10      8.47 o 
   8   3  12       28.70       29.59     15.56 o 
   9   3  12        1.26        7.58     11.17 o 
 -10   4  12       49.53       41.96     14.32 o 
  -9   4  12       74.61       69.72     15.00 o 
  -8   4  12       35.80       46.04     14.75 o 
  -7   4  12       40.07       37.76      8.38 o 
  -6   4  12      368.26      388.97     19.10 o 
  -5   4  12        0.93        1.45      5.26 o 
  -4   4  12      481.10      480.22     19.46 o 
  -3   4  12        5.43        1.01      3.79 o 
  -2   4  12      158.37      155.11      8.95 o 
  -1   4  12       73.36       73.04      6.62 o 
   0   4  12       88.85       76.40      7.62 o 
   1   4  12       43.28       44.65      5.35 o 
   2   4  12       87.79       82.54     14.36 o 
   3   4  12      158.79      172.67     12.36 o 
   4   4  12        4.53        5.54      6.74 o 
   5   4  12       54.54       58.93     12.62 o 
   6   4  12      217.24      230.62     17.91 o 
   7   4  12       14.17       10.26      9.12 o 
   8   4  12       14.55       15.81     13.17 o 
   9   4  12        0.24       -0.72     10.85 o 
 -10   5  12        0.78        9.29     10.59 o 
  -9   5  12        5.69       -1.53     20.30 o 
  -8   5  12       15.45       36.46     14.10 o 
  -7   5  12       41.84       28.28     13.01 o 
  -6   5  12        4.48       13.88      7.81 o 
  -5   5  12      232.35      204.06     12.31 o 
  -4   5  12        0.21       -3.40      4.67 o 
  -3   5  12       31.13       32.58      6.56 o 
  -2   5  12      152.37      117.68     14.75 o 
  -1   5  12       58.39       45.25      7.81 o 
   0   5  12      102.41       99.46      6.74 o 
   1   5  12       80.82       75.83      4.94 o 
   2   5  12        0.09        3.82      7.31 o 
   3   5  12       12.91        3.95      9.79 o 
   4   5  12       78.81       84.75      7.65 o 
   5   5  12        7.31       -6.09     18.94 o 
   6   5  12       90.01       81.40     13.46 o 
   7   5  12       69.79       91.35     18.27 o 
   8   5  12        9.00       20.68     12.58 o 
  -9   6  12       32.85       39.28     14.07 o 
  -8   6  12       25.52       63.29     22.67 o 
  -7   6  12        0.06       -2.93      6.58 o 
  -6   6  12       21.53       23.37      8.08 o 
  -5   6  12       47.81       55.43     10.81 o 
  -4   6  12        3.82        3.08      5.50 o 
  -3   6  12        5.34        6.72      6.27 o 
  -2   6  12        1.12        4.04      4.33 o 
  -1   6  12       13.10       15.09      4.22 o 
   0   6  12        0.00       -0.76      3.57 o 
   1   6  12       54.48       42.82      6.65 o 
   2   6  12       15.52       15.62      9.27 o 
   3   6  12        2.32      -13.15     10.85 o 
   4   6  12      222.07      215.92     37.57 o 
   6   6  12        6.08        7.44     10.49 o 
  -8   7  12        5.16       16.27     14.49 o 
  -7   7  12        9.16       -0.45      7.86 o 
  -6   7  12        0.42       -5.39      7.58 o 
  -5   7  12        8.34       18.15     10.17 o 
  -4   7  12      167.97      141.40     11.23 o 
  -3   7  12       42.36       37.74      7.21 o 
  -2   7  12      127.02      131.65     10.38 o 
  -1   7  12        0.90       -7.06      4.71 o 
   0   7  12       18.16       10.98      4.98 o 
   1   7  12        0.77        0.22      4.09 o 
   2   7  12       19.20       21.52     12.14 o 
   3   7  12        3.06        9.56     11.27 o 
   4   7  12       73.27       28.38     17.96 o 
  -6   8  12      165.40      126.87     15.14 o 
  -5   8  12       79.22       67.50     16.76 o 
  -4   8  12       23.11       17.13      7.31 o 
  -3   8  12      194.60      214.58     13.66 o 
  -2   8  12        3.64        6.42      6.52 o 
  -1   8  12       45.30       41.27      7.20 o 
   0   8  12        6.23        5.31      4.84 o 
   1   8  12       75.02       84.38     14.99 o 
   2   8  12       30.53       32.94     22.12 o 
   3   8  12        9.62        7.89     13.61 o 
   4   8  12        0.38       16.91     30.11 o 
  -4   9  12        0.38        6.33      9.81 o 
  -3   9  12        1.05       11.18      8.37 o 
  -2   9  12      105.54      117.48     15.39 o 
  -1   9  12       14.37       12.16      8.97 o 
   0   9  12       50.20       52.79      9.57 o 
   1   9  12        0.00        1.54     12.79 o 
   2   9  12        4.94        5.66     11.91 o 
   3   9  12        3.68       10.15     26.05 o 
 -10   1  13        2.42       19.98     17.24 o 
  -9   1  13       52.57       50.00     13.58 o 
  -8   1  13       34.91       28.11      7.96 o 
  -7   1  13       12.05       14.40      6.45 o 
  -6   1  13       33.67       31.71      6.39 o 
  -5   1  13        0.00        4.20      4.75 o 
  -4   1  13     1022.83     1104.73     24.53 o 
  -3   1  13      204.34      208.21      9.13 o 
  -2   1  13      167.04      186.86      8.56 o 
  -1   1  13        4.33        7.33      3.82 o 
   0   1  13       59.54       59.24      6.18 o 
   1   1  13       28.90       24.14      4.46 o 
   2   1  13      248.23      233.75     24.50 o 
   3   1  13        1.62        2.85      2.91 o 
   4   1  13      284.59      226.71     24.08 o 
   5   1  13      152.78      172.32     20.23 o 
   7   1  13        0.49        3.18      6.57 o 
   8   1  13       29.98       35.22     10.33 o 
   9   1  13       13.39       43.01     19.07 o 
 -10   2  13       20.56       22.68     10.65 o 
  -9   2  13       13.39       16.65      7.96 o 
  -8   2  13      148.05      143.32     12.32 o 
  -7   2  13      182.84      181.74     13.32 o 
  -6   2  13      277.55      258.93     19.66 o 
  -5   2  13      886.99      898.07     22.54 o 
  -4   2  13      191.73      190.34      9.78 o 
  -3   2  13       51.78       65.83      7.86 o 
  -2   2  13       93.39       93.07      6.80 o 
  -1   2  13      132.54      140.51      7.71 o 
   0   2  13        2.12       -0.80      3.07 o 
   1   2  13       24.38       27.71      4.75 o 
   2   2  13        7.50        3.26      2.84 o 
   3   2  13       31.02       26.96      6.42 o 
   4   2  13       11.81        9.04      6.67 o 
   5   2  13       68.17       56.90     14.39 o 
   6   2  13      213.92      202.04     28.77 o 
   7   2  13        0.57       -5.07     18.94 o 
   8   2  13       63.77       60.89     12.43 o 
   9   2  13      120.51      140.29     32.68 o 
 -10   3  13      100.93       72.64     21.56 o 
  -9   3  13       30.87       48.88      9.88 o 
  -8   3  13        3.66        7.11      8.68 o 
  -7   3  13       30.39       30.75      8.16 o 
  -6   3  13       80.20       66.07     10.61 o 
  -5   3  13       52.56       46.53      6.36 o 
  -4   3  13       66.56       64.78      6.97 o 
  -3   3  13      220.27      219.05     10.05 o 
  -2   3  13      599.75      579.55     16.22 o 
  -1   3  13      180.35      168.92     13.26 o 
   0   3  13       13.13        9.99      3.56 o 
   1   3  13      129.31       97.82      9.31 o 
   2   3  13      181.15      186.26     11.97 o 
   3   3  13        1.54       -1.49      5.32 o 
   4   3  13      120.48      115.02     11.95 o 
   5   3  13       34.10       33.22     11.73 o 
   6   3  13       65.95       68.34     18.95 o 
   8   3  13       25.80       33.50     13.23 o 
  -9   4  13        1.01        7.26     11.86 o 
  -8   4  13       81.63       77.22     14.46 o 
  -7   4  13       75.81       73.48     15.51 o 
  -6   4  13       66.14       78.31     11.24 o 
  -5   4  13       33.72       37.26      6.35 o 
  -4   4  13        4.55        3.44      4.58 o 
  -3   4  13        2.44        2.40      5.16 o 
  -2   4  13        4.11        5.18      5.78 o 
  -1   4  13      243.31      224.36     24.13 o 
   0   4  13       81.21       87.56      6.82 o 
   1   4  13        7.53        0.00      3.12 o 
   2   4  13        0.42        3.27      7.77 o 
   3   4  13       40.18       39.55     11.96 o 
   4   4  13       13.10       16.08      8.29 o 
   5   4  13       39.62       59.65     11.22 o 
   6   4  13       79.46      121.10     33.33 o 
   7   4  13        6.65       12.92     11.44 o 
   8   4  13        0.90       32.81     18.61 o 
  -9   5  13        9.76        5.18     15.12 o 
  -8   5  13      125.36      135.76     22.10 o 
  -7   5  13       23.14       29.47     15.90 o 
  -6   5  13       50.87       73.70     10.69 o 
  -5   5  13       86.96       81.82      9.11 o 
  -4   5  13       23.54       31.77      6.82 o 
  -3   5  13        0.65        3.71      8.29 o 
  -2   5  13       20.22       16.10      5.56 o 
  -1   5  13      419.05      429.27     16.11 o 
   0   5  13      489.28      500.97     16.99 o 
   1   5  13      575.50      589.80     14.80 o 
   2   5  13      158.25      152.57     16.50 o 
   3   5  13      310.07      322.82     24.61 o 
   4   5  13      136.33       18.61     22.33 o 
   5   5  13       69.40       71.05     13.32 o 
   6   5  13       13.26       17.25     11.84 o 
   7   5  13        5.47       13.19     12.52 o 
  -8   6  13       99.96      133.02     21.62 o 
  -7   6  13        5.06        2.07     11.72 o 
  -6   6  13        8.11       -6.15     12.27 o 
  -5   6  13        0.06       -4.98      6.57 o 
  -4   6  13       21.05       18.96      6.10 o 
  -3   6  13      310.44      309.26     23.22 o 
  -2   6  13        1.51       -4.36      6.56 o 
  -1   6  13       23.41       24.62      7.53 o 
   0   6  13       36.01       23.64      4.96 o 
   1   6  13       27.01       25.98     10.26 o 
   2   6  13       34.28       21.91     10.39 o 
   3   6  13       96.95       90.88     16.66 o 
   5   6  13      161.91      157.56     29.73 o 
  -7   7  13       91.04      129.20     16.90 o 
  -6   7  13       44.53       70.34     16.11 o 
  -5   7  13        4.07       24.04      8.38 o 
  -4   7  13       24.87       29.42      7.51 o 
  -3   7  13       26.54       33.11      7.30 o 
  -2   7  13        1.65        2.82      6.22 o 
  -1   7  13        9.56        6.31      5.18 o 
   0   7  13       89.71       62.90      6.99 o 
   1   7  13      228.21      263.66     34.05 o 
   2   7  13       14.31        8.09     11.31 o 
   3   7  13      105.18      107.87     19.64 o 
  -5   8  13        0.04       10.94      7.44 o 
  -4   8  13       20.94       27.75      8.28 o 
  -3   8  13       11.30       19.89     10.30 o 
  -2   8  13        0.34        9.43      8.92 o 
  -1   8  13        0.06        9.01      8.55 o 
   0   8  13        0.84       -2.67      7.99 o 
   1   8  13        0.55        4.53      9.37 o 
   2   8  13       29.09       18.74     13.25 o 
   3   8  13        2.31        2.82     12.16 o 
   4   8  13       37.68       39.92     37.21 o 
  -3   9  13        0.54        7.74      8.33 o 
  -2   9  13        6.86       18.41      7.58 o 
  -1   9  13        5.69       10.56      7.47 o 
   0   9  13       37.17       33.50     19.29 o 
   1   9  13       39.35       38.43     15.76 o 
 -10   0  14      205.91      276.63     32.90 o 
  -9   0  14       18.85       -5.54     17.76 o 
  -8   0  14       10.19       12.48     10.29 o 
  -7   0  14       57.10       65.06     11.77 o 
  -6   0  14      272.19      235.66     18.72 o 
  -5   0  14     1374.70     1427.49     45.71 o 
  -4   0  14     4142.22     4503.48    109.65 o 
  -3   0  14        9.73       16.33      8.08 o 
  -2   0  14        0.47        3.98      5.80 o 
  -1   0  14       27.66       35.89      7.15 o 
   0   0  14        0.79       -2.60      6.63 o 
   1   0  14        1.56       -0.35      4.00 o 
   2   0  14       62.69       43.64     11.49 o 
   3   0  14      165.16      143.63     10.31 o 
   4   0  14        4.36        2.40      4.51 o 
   5   0  14     1270.33     1086.87     59.69 o 
   6   0  14       44.59       46.78     15.39 o 
 -10   1  14        1.04        3.05     12.35 o 
  -9   1  14        8.30       24.13      8.99 o 
  -8   1  14        5.30        3.60      5.90 o 
  -7   1  14        5.13        5.85      5.91 o 
  -6   1  14        4.52        2.68      5.40 o 
  -5   1  14       34.30       38.69      7.45 o 
  -4   1  14      122.47      122.57      9.26 o 
  -3   1  14      157.15      168.06      9.11 o 
  -2   1  14        4.62        0.73      3.89 o 
  -1   1  14       19.29       17.86      4.74 o 
   0   1  14        4.99        5.29      3.51 o 
   1   1  14        5.60        4.31      3.63 o 
   2   1  14       12.17       12.42      3.84 o 
   3   1  14        7.13        4.73      3.50 o 
   4   1  14       72.09       62.32      5.41 o 
   5   1  14       15.92       24.39      8.29 o 
   6   1  14       35.09       35.52     12.18 o 
   7   1  14        0.07       -6.81     10.32 o 
   8   1  14      100.09      134.66     33.16 o 
 -10   2  14        4.15        2.19      7.96 o 
  -9   2  14        2.09        7.75      7.87 o 
  -8   2  14        1.48        0.14      6.60 o 
  -7   2  14      163.14      158.08     13.24 o 
  -6   2  14        3.48        0.03      4.78 o 
  -5   2  14       92.47       84.14      8.46 o 
  -4   2  14      514.66      512.59     16.17 o 
  -3   2  14        0.04       -2.24      4.13 o 
  -2   2  14      198.08      200.45     10.46 o 
  -1   2  14        5.19        3.89      4.36 o 
   0   2  14        0.60        1.49      3.57 o 
   1   2  14      109.74      113.60      7.44 o 
   2   2  14        0.17        5.34      3.35 o 
   3   2  14        1.35        1.81      5.21 o 
   4   2  14       69.51       48.17     10.90 o 
   5   2  14      236.34      221.58     21.35 o 
   7   2  14      138.21      163.60     19.75 o 
   8   2  14        0.56       17.59     19.62 o 
  -9   3  14        5.26        6.85     10.97 o 
  -8   3  14        0.46       23.78      9.07 o 
  -7   3  14       18.65       21.23     10.56 o 
  -6   3  14      101.44       99.15      9.40 o 
  -5   3  14      135.77      138.10     12.15 o 
  -4   3  14      341.80      347.93     28.60 o 
  -3   3  14       35.96       40.70      6.98 o 
  -2   3  14       65.42       64.25      7.99 o 
  -1   3  14      327.09      363.02     16.09 o 
   0   3  14      109.62       92.68     16.72 o 
   1   3  14        0.09        0.20      3.79 o 
   2   3  14      339.07      335.82     16.38 o 
   3   3  14       82.41       84.77     10.20 o 
   4   3  14       20.71       20.59      8.58 o 
   5   3  14      170.11      168.76     34.52 o 
   7   3  14       44.27       66.20     25.37 o 
   8   3  14        1.25       15.22     17.59 o 
  -9   4  14       20.60       28.76     11.84 o 
  -8   4  14        9.89       18.51     13.60 o 
  -7   4  14      116.29      139.12     16.31 o 
  -6   4  14       17.59       34.93     14.22 o 
  -5   4  14       79.58       79.14     10.48 o 
  -4   4  14      195.75      185.82     15.23 o 
  -3   4  14       16.25       13.90      6.39 o 
  -2   4  14       17.28       16.94      6.48 o 
  -1   4  14       67.46       67.17      8.10 o 
   0   4  14       59.56       77.55      6.52 o 
   1   4  14       11.64       10.45      4.88 o 
   2   4  14       10.92       12.75      8.59 o 
   3   4  14       50.02       66.05     15.77 o 
   4   4  14        0.30        2.45      7.17 o 
   5   4  14       12.51       11.55     12.35 o 
   6   4  14        0.71       34.17     20.97 o 
  -8   5  14        0.58       13.48     14.17 o 
  -7   5  14        3.31       19.36     15.64 o 
  -6   5  14      128.74      136.48     12.82 o 
  -5   5  14        0.92       14.74      7.17 o 
  -4   5  14       33.65       30.26      7.13 o 
  -3   5  14       30.31       31.15      9.17 o 
  -2   5  14        0.31       11.60      7.30 o 
  -1   5  14       13.77       14.73      7.42 o 
   0   5  14        3.99        3.46      4.96 o 
   1   5  14       18.27       19.28      7.55 o 
   2   5  14       18.18       15.42      9.93 o 
   3   5  14        5.18       12.56     10.90 o 
   4   5  14       30.48       26.08     15.90 o 
   5   5  14      132.78      155.79     19.14 o 
   7   5  14       39.73       45.00     22.67 o 
  -7   6  14       76.90       96.60     41.95 o 
  -6   6  14        0.33        7.78      8.49 o 
  -5   6  14       57.21       56.61     15.53 o 
  -4   6  14      181.21      188.68     20.95 o 
  -3   6  14       37.97       69.50     11.07 o 
  -2   6  14        1.68        3.98     10.38 o 
  -1   6  14       13.57       28.46     13.67 o 
   0   6  14        0.76        0.82      4.61 o 
   1   6  14        9.64        7.04      9.11 o 
   2   6  14       20.57       29.26     11.24 o 
   3   6  14       27.83       28.22     17.97 o 
   4   6  14       51.48       62.40     16.33 o 
   5   6  14       10.63       19.96     24.36 o 
  -6   7  14        6.20       15.41     12.36 o 
  -5   7  14        1.78       10.19      9.76 o 
  -4   7  14        1.00       -1.51      6.55 o 
  -3   7  14       11.46       14.24      7.03 o 
  -2   7  14       10.43       32.02     12.53 o 
  -1   7  14       60.98       45.41     15.02 o 
   0   7  14       16.24       16.01      6.08 o 
   1   7  14       17.16       13.33     10.75 o 
   2   7  14       19.19        9.68     12.00 o 
   3   7  14        0.06       -1.68     11.56 o 
   4   7  14       16.07       39.92     26.05 o 
  -4   8  14        1.03        2.16      8.98 o 
  -3   8  14        2.67       21.46     10.33 o 
  -2   8  14        5.17       14.04      7.32 o 
  -1   8  14        1.21        1.43      6.93 o 
   0   8  14        3.54       -1.37      7.67 o 
   1   8  14       60.22       75.57     15.75 o 
   2   8  14        0.63        9.16     12.89 o 
  -9   1  15        0.44       -1.42      6.84 o 
  -8   1  15        0.11       16.84      8.02 o 
  -7   1  15        0.32        4.13      6.52 o 
  -6   1  15       49.71       46.61      9.29 o 
  -5   1  15       19.83       16.24      6.46 o 
  -4   1  15       70.74       72.81      8.57 o 
  -3   1  15       19.84       16.33      5.77 o 
  -2   1  15       36.60       40.37      6.11 o 
  -1   1  15      533.93      526.22     49.18 o 
   0   1  15       10.96       12.46      5.74 o 
   1   1  15      173.99      166.39     11.35 o 
   2   1  15      215.80      191.28     12.11 o 
   3   1  15       49.77       49.26      5.62 o 
   4   1  15       12.53        0.51      3.83 o 
   5   1  15       56.57       75.09     30.28 o 
   6   1  15      177.73      282.23     40.27 o 
  -9   2  15       16.43        3.73      8.70 o 
  -8   2  15       17.20       35.41      9.88 o 
  -7   2  15       11.17       17.70      7.94 o 
  -6   2  15      220.51      215.47     13.73 o 
  -5   2  15        0.34        8.75      6.02 o 
  -4   2  15      161.23      159.01     12.46 o 
  -3   2  15       27.58       31.79      6.43 o 
  -2   2  15      162.08      152.02     10.70 o 
  -1   2  15        6.08        3.76      4.88 o 
   0   2  15      336.20      337.05     24.09 o 
   1   2  15       30.23       16.30      5.06 o 
   2   2  15        3.78        1.87      3.26 o 
   3   2  15        4.07        7.16      6.27 o 
   4   2  15      103.33      116.82     13.75 o 
   5   2  15       21.44       16.12     10.41 o 
   6   2  15      226.19      258.41     23.42 o 
   7   2  15        0.06       -2.03     16.58 o 
  -8   3  15       11.40       19.19     10.36 o 
  -7   3  15       39.00       46.41     10.23 o 
  -6   3  15        1.49        1.22      6.19 o 
  -5   3  15        2.46        6.61      6.02 o 
  -4   3  15       29.00       31.52      6.87 o 
  -3   3  15       36.22       31.97      7.16 o 
  -2   3  15      125.62      121.15     10.77 o 
  -1   3  15      423.21      424.23     22.18 o 
   0   3  15        9.14        7.82      4.42 o 
   1   3  15      946.81      868.47     50.39 o 
   2   3  15       34.06       34.78      8.81 o 
   3   3  15      120.04      110.85     14.14 o 
   4   3  15       90.01       83.38     11.83 o 
   5   3  15       25.10       34.83     15.70 o 
   6   3  15       11.35       14.21     16.58 o 
  -8   4  15      136.58      134.95     31.27 o 
  -7   4  15      218.29      249.12     22.66 o 
  -6   4  15       43.74       81.70     18.93 o 
  -5   4  15       69.37       57.64     10.76 o 
  -4   4  15       47.40       55.46      8.14 o 
  -3   4  15       49.11       43.63      9.07 o 
  -2   4  15      118.64      105.59     10.42 o 
  -1   4  15       17.65        8.40      6.11 o 
   0   4  15        0.11        0.84      4.25 o 
   1   4  15        6.90        1.56      4.60 o 
   2   4  15        7.53        2.61      7.68 o 
   3   4  15       36.63       34.40     12.55 o 
   4   4  15       13.87        4.05     11.57 o 
   5   4  15      235.50      337.76     38.24 o 
   6   4  15       54.12       63.94     30.11 o 
  -7   5  15       27.54       44.11     13.62 o 
  -6   5  15      140.44      137.76     15.92 o 
  -5   5  15       32.54       20.91      9.19 o 
  -4   5  15        2.82        3.53      6.68 o 
  -3   5  15       10.77        9.65      7.71 o 
  -2   5  15       94.21      129.79     17.88 o 
  -1   5  15       35.66       41.39      8.88 o 
   0   5  15       14.33       11.45      6.82 o 
   1   5  15      144.91      146.36     14.28 o 
   2   5  15        5.80       17.55      9.88 o 
   3   5  15       15.22       27.45     12.63 o 
   4   5  15      109.89       93.86     17.22 o 
  -6   6  15        2.73        6.23     10.25 o 
  -5   6  15      227.57      271.99     21.38 o 
  -4   6  15      115.27      134.21     13.96 o 
  -3   6  15       62.45       73.32     12.61 o 
  -2   6  15        1.88       12.25     10.44 o 
  -1   6  15       13.76       13.91     10.86 o 
   0   6  15        2.25        4.02      5.00 o 
   1   6  15        7.18       18.31     10.83 o 
   2   6  15       66.47       70.02     14.68 o 
   3   6  15        4.22       15.34     12.64 o 
   4   6  15       12.27      -16.09     16.38 o 
  -4   7  15       24.93       46.90     15.14 o 
  -3   7  15        3.37       -2.13      6.16 o 
  -2   7  15       27.62       37.46     13.81 o 
  -1   7  15        8.38        1.02      7.37 o 
   0   7  15        0.77        3.04      7.49 o 
   1   7  15      135.18      107.24     17.21 o 
   2   7  15       35.18       60.91     16.95 o 
   3   7  15       41.45       54.65     17.14 o 
  -8   0  16       35.48       56.23     18.08 o 
  -7   0  16      429.46      437.65     30.66 o 
  -6   0  16      259.36      292.60     26.30 o 
  -5   0  16        6.68       17.46     10.97 o 
  -4   0  16      324.74      293.20     22.93 o 
  -3   0  16      308.53      322.94     19.50 o 
  -2   0  16      282.73      276.50     27.79 o 
  -1   0  16      210.62      208.09     14.36 o 
   0   0  16      233.03      184.12     38.58 o 
   1   0  16       31.72       37.33      8.97 o 
   2   0  16        0.07       -4.25      5.19 o 
   3   0  16      197.49      169.78     39.62 o 
   4   0  16        6.81       -2.14      5.50 o 
   5   0  16        2.52       30.78     23.34 o 
  -8   1  16        6.76        6.28      8.15 o 
  -7   1  16        5.06        6.73      8.54 o 
  -6   1  16       81.74       91.77     10.91 o 
  -5   1  16       48.76       41.85      8.47 o 
  -4   1  16      141.66      153.63     11.03 o 
  -3   1  16        0.24       -1.63      5.76 o 
  -2   1  16        0.25        1.66      4.52 o 
  -1   1  16      143.69      142.40     21.60 o 
   0   1  16        1.09       -1.45      5.00 o 
   1   1  16       49.75       33.26     12.91 o 
   2   1  16       33.38       22.76      4.15 o 
   3   1  16        5.37        3.68      3.76 o 
   4   1  16       19.96       16.62      8.33 o 
   5   1  16        0.00       12.76      7.87 o 
  -8   2  16      102.42      175.61     17.38 o 
  -7   2  16       28.22       50.67     10.61 o 
  -6   2  16        0.38        3.42      8.65 o 
  -5   2  16      821.41      829.75     28.79 o 
  -4   2  16      184.06      167.41     12.95 o 
  -3   2  16       20.19       24.10      6.59 o 
  -2   2  16       34.02       39.91      7.01 o 
  -1   2  16       16.96       19.44      6.37 o 
   0   2  16        1.57       -5.37      9.07 o 
   1   2  16      132.26      122.21     11.41 o 
   2   2  16        4.54        4.46      3.77 o 
   3   2  16       90.46       86.70     11.00 o 
   4   2  16        6.69       -1.64      6.73 o 
   5   2  16      112.33       68.93     16.93 o 
   6   2  16       70.64       47.37     27.40 o 
  -8   3  16        0.04      -10.20      8.37 o 
  -7   3  16        0.26        1.78      7.19 o 
  -6   3  16       25.60       30.34      9.35 o 
  -5   3  16       22.43       27.16      9.82 o 
  -4   3  16       22.05       17.94      7.28 o 
  -3   3  16      165.66      175.64     13.22 o 
  -2   3  16       33.44       32.55      8.23 o 
  -1   3  16        0.09        1.66      4.72 o 
   0   3  16       74.03       54.57      8.19 o 
   1   3  16        5.87        6.42      4.62 o 
   2   3  16        4.22        4.14      6.48 o 
   3   3  16        4.16       -2.34      9.79 o 
   4   3  16       58.30       71.73     12.39 o 
   5   3  16      105.02      125.18     39.87 o 
  -7   4  16       25.54       37.98     13.28 o 
  -6   4  16       20.22       24.50     10.80 o 
  -5   4  16      289.55      271.90     17.46 o 
  -4   4  16        0.52        0.65      6.12 o 
  -3   4  16       25.41       33.27      9.45 o 
  -2   4  16        0.69       -6.22      6.58 o 
  -1   4  16       30.00       38.18      8.62 o 
   0   4  16       44.87       27.44      5.97 o 
   1   4  16        1.19       -4.86      5.59 o 
   2   4  16        2.16        4.21      8.93 o 
   3   4  16        2.25       -1.31      8.63 o 
   4   4  16       52.42       55.96     25.09 o 
   5   4  16        0.28        2.60     10.21 o 
  -6   5  16        0.46       -6.66      7.85 o 
  -5   5  16       38.66       33.86     15.19 o 
  -4   5  16       34.12       41.16      9.57 o 
  -3   5  16       70.00       98.53     14.21 o 
  -2   5  16        4.64        6.07      7.06 o 
  -1   5  16        0.54        9.58      9.48 o 
   0   5  16        0.34       -7.14      6.23 o 
   1   5  16        0.14       -4.64      6.99 o 
   2   5  16        3.91        6.97      9.23 o 
   3   5  16        5.48       16.62     11.95 o 
   4   5  16       64.08       78.74     17.88 o 
  -5   6  16       12.73       46.88     10.89 o 
  -4   6  16       49.75       61.63     14.81 o 
  -3   6  16       15.56       22.04      7.99 o 
  -2   6  16        5.60       -0.26     17.16 o 
  -1   6  16        1.03        2.10      9.42 o 
   0   6  16        2.62       -0.27      5.73 o 
   1   6  16        2.95       18.41      9.02 o 
   2   6  16       40.78       56.33     15.89 o 
   3   6  16        1.56       -5.85     11.43 o 
  -2   7  16       10.41      -11.16     17.06 o 
  -1   7  16       36.44       36.23     14.39 o 
   0   7  16       85.46      100.74     22.71 o 
  -7   1  17       52.74       69.96     12.15 o 
  -6   1  17        0.22       -5.97      7.49 o 
  -5   1  17       20.88       43.96      9.09 o 
  -4   1  17        7.85        7.85      7.49 o 
  -3   1  17      110.61      114.76     10.44 o 
  -2   1  17       10.56       14.21      7.25 o 
  -1   1  17       10.24        7.08      5.36 o 
   0   1  17       99.04       75.36     15.11 o 
   1   1  17      370.18      272.22     27.90 o 
   2   1  17        3.33       -0.97      3.67 o 
   3   1  17       99.07      102.47      9.92 o 
   4   1  17       81.09      103.13     25.35 o 
   5   1  17       20.83       13.44     17.44 o 
  -7   2  17      111.64      148.60     16.32 o 
  -6   2  17       25.63       29.93      9.24 o 
  -5   2  17        2.28        9.42      7.68 o 
  -4   2  17       20.23       37.78      8.92 o 
  -3   2  17       65.51       68.26      8.99 o 
  -2   2  17        4.90        4.99      5.69 o 
  -1   2  17       25.00       41.32     10.24 o 
   0   2  17        0.05       -2.32      4.93 o 
   1   2  17       99.18       93.93     13.76 o 
   2   2  17        6.76       15.16      8.59 o 
   3   2  17       35.20       22.38      7.85 o 
   4   2  17        0.00        6.64      7.76 o 
   5   2  17       13.40       14.56      9.93 o 
  -6   3  17       10.40       17.02     10.18 o 
  -5   3  17        9.82       17.84      8.81 o 
  -4   3  17       13.24       15.19      7.71 o 
  -3   3  17       17.07        9.30      7.75 o 
  -2   3  17      222.24      213.99     18.33 o 
  -1   3  17       30.96       41.72      8.22 o 
   0   3  17       48.03       44.84      9.19 o 
   1   3  17       26.17       18.32      7.00 o 
   2   3  17        4.47       15.67      7.86 o 
   3   3  17        0.72        5.11     11.56 o 
   4   3  17        3.04       -4.26      7.21 o 
  -6   4  17      124.07      163.31     18.76 o 
  -5   4  17        9.83       24.89     10.09 o 
  -4   4  17      346.45      318.12     24.74 o 
  -3   4  17        3.95        8.65      7.68 o 
  -2   4  17       22.26       29.97      8.37 o 
  -1   4  17       26.66       15.84      8.10 o 
   0   4  17       21.71       17.58      8.94 o 
   1   4  17       10.68        7.61      6.69 o 
   2   4  17       15.17       15.57     10.08 o 
   3   4  17        2.71        6.63     11.53 o 
   4   4  17       11.88        0.49      9.60 o 
  -4   5  17        7.05        2.95     15.33 o 
  -3   5  17        0.46       -0.35      7.72 o 
  -2   5  17       43.27       40.88      9.86 o 
  -1   5  17       37.10       37.13     11.45 o 
   0   5  17       99.84       69.75     29.30 o 
   1   5  17       24.08       22.37      8.23 o 
   2   5  17        6.58       22.50     12.45 o 
  -1   6  17        7.64       13.16     12.96 o 
   0   6  17       13.01       13.65     17.63 o 
  -6   0  18        2.61       12.15     12.12 o 
  -5   0  18        6.67       13.08     13.77 o 
  -4   0  18      103.12       97.12     15.67 o 
  -3   0  18        2.60       18.94     26.73 o 
  -2   0  18        8.96       12.03      8.68 o 
  -1   0  18       13.09       25.08     19.62 o 
   0   0  18       58.28        9.81     23.34 o 
   1   0  18      138.16      106.25     51.94 o 
   2   0  18        0.03        3.45      9.20 o 
   3   0  18       34.55       48.04     13.53 o 
   4   0  18      118.34      190.50     39.25 o 
  -6   1  18        5.21       32.29     10.03 o 
  -5   1  18       21.38       34.85      9.98 o 
  -4   1  18      105.90      128.90     12.53 o 
  -3   1  18       35.40       32.85      8.11 o 
  -2   1  18        1.73        6.54      8.96 o 
  -1   1  18        2.11       -0.56      9.83 o 
   0   1  18      310.62      266.85     28.43 o 
   1   1  18       14.70       16.72     10.23 o 
   2   1  18        5.16        3.94      5.19 o 
   3   1  18        0.08       -2.22      7.91 o 
   4   1  18       19.89       32.04     20.81 o 
  -5   2  18        1.29        6.87      8.82 o 
  -4   2  18       27.64       45.07     12.88 o 
  -3   2  18       80.20       85.59     11.93 o 
  -2   2  18        3.91        5.03      7.58 o 
  -1   2  18      187.33      160.50     18.35 o 
   0   2  18       11.14        2.87      6.76 o 
   1   2  18       15.83       18.15      9.80 o 
   2   2  18       21.28       15.02      7.13 o 
   3   2  18       74.69       56.62     11.47 o 
  -5   3  18        7.61        3.21      8.17 o 
  -4   3  18       21.00       35.09     11.20 o 
  -3   3  18       15.20       28.08      9.74 o 
  -2   3  18        4.83        6.53      7.15 o 
  -1   3  18        0.40       10.40      8.38 o 
   0   3  18        4.45        0.92      9.83 o 
   1   3  18        6.28        5.30      6.00 o 
   2   3  18        9.50       13.00     11.27 o 
   3   3  18        1.44       -7.17     10.78 o 
  -3   4  18       17.24       12.91     10.40 o 
  -2   4  18      132.27      121.94     16.53 o 
  -1   4  18       21.31       25.51     11.14 o 
   0   4  18        0.03       26.06     13.28 o 
   1   4  18        6.17        9.92      7.70 o 
  -3   1  19        0.03       -1.09      6.52 o 
  -2   1  19       30.00       34.16     15.87 o 
  -1   1  19       25.25       32.84     10.80 o 
   0   1  19        2.09        9.99     10.85 o 
   1   1  19       74.74       37.95     18.56 o 
  -3   2  19        0.96       15.10      9.87 o 
  -2   2  19       58.30       73.74     16.34 o 
  -1   2  19        0.10       12.34      8.45 o 
   0   2  19        2.18        2.98     13.17 o 
   1   2  19       45.91       57.72     10.68 o 
                                                 
